# Supplementary material for: 16-[(E)-Benzyl­idene]-2-hy­droxy-12,13-diphenyl-1,11-diaza­penta­cyclo­[12.3.1.02,10.03,8.010,14]octa­deca-3(8),4,6-triene-9,15-dione
Source: Acta Crystallogr Sect E Struct Rep Online. 2010 Jul 24;66(Pt 8):o2084–5. doi: 10.1107/S1600536810028345 (PMC3007256; doi:10.1107/S1600536810028345)
Supplement: Supplementary file 1 [file e-66-o2084-sup1.cif]

##############################################################################
###                                                                        ###
###        Electronic paper (Acta Crystallographica Section E)             ###
###                                                                        ###
##############################################################################
#                                                                            #
# This CIF contains the data in a paper accepted for publication in Acta     #
# Crystallographica Section E. It conforms to the requirements of Notes      #
# for Authors for Section E, and has been peer reviewed under the auspices   #
# of the IUCr Commission on Journals.                                        #
#                                                                            #
# Full details of the Crystallographic Information File format               #
# are given in the paper "The Crystallographic Information File (CIF):       #
# a New Standard Archive File for Crystallography" by S. R. Hall, F. H.      #
# Allen and I. D. Brown [Acta Cryst. (1991), A47, 655-685].                  #
#                                                                            #
# The current version of the core CIF dictionary is obtainable from          #
# ftp://ftp.iucr.org/pub/cif_core.dic. The current version number is 2.4.    #
#                                                                            #
# Software is freely available for graphical display of the structure(s) in  #
# this CIF.  For information consult the CIF home page http://www.iucr.org/  #
# cif/home.html                                                              #
#                                                                            #
# This file may be used for bona fide research purposes within the           #
# scientific community so long as proper attribution is given to the journal # 
# article from which it was obtained.                                        #
#                                                                            #
##############################################################################
                                             
data_global
_audit_creation_method     'form.cif (version 2.0)'
_journal_data_validation_number     ?
_journal_date_recd_electronic     2010-07-12
_journal_date_accepted     2010-07-15
_journal_name_full     'Acta Crystallographica, Section E'
_journal_year     2010
_journal_volume     66
_journal_issue      8
_journal_page_first     o2084
_journal_page_last     o2085
_journal_paper_category     QO
_journal_coeditor_code     RZ2477
_publ_contact_author_name     'Prof. Fun, Hoong-Kun'
_publ_contact_author_address
;
      X-ray Crystallography Unit
      School of Physics
      Universiti Sains Malaysia
      11800 USM, Penang
      MALAYSIA
;
_publ_contact_author_email     'hkfun@usm.my'
_publ_contact_author_fax     '604 6579150'
_publ_contact_author_phone     '604 6533652'
_publ_section_title
;\
16-[(<i>E</i>)-Benzylidene]-2-hydroxy-12,13-diphenyl-1,11-\
diazapentacyclo[12.3.1.0^2,10^.0^3,8^.0^10,14^]octadeca-3(8),4,6-triene-9,\
15-dione
;
loop_
    _publ_author_name
    _publ_author_footnote
    _publ_author_address
    'Raju Suresh Kumar' ?
;
      School of Chemical Sciences
      Universiti Sains Malaysia
      11800 USM, Penang
      Malaysia
;
    'Hasnah Osman'
;
      Additional correspondence author, e-mail: ohasnah@usm.my.
;
;
      School of Chemical Sciences
      Universiti Sains Malaysia
      11800 USM, Penang
      Malaysia
;
    'Mohamed Ashraf Ali' ?
;
      Institute for Research in Molecular Medicine
      Universiti Sains Malaysia
      11800 USM, Penang
      Malaysia
;
    'Jia Hao Goh'
;
      Thomson Reuters ResearcherID: C-7576-2009.
;
;
      X-ray Crystallography Unit
      School of Physics
      Universiti Sains Malaysia
      11800 USM, Penang
      Malaysia
;
    'Hoong-Kun Fun'
;
      Thomson Reuters ResearcherID: A-3561-2009.
;
;     X-ray Crystallography Unit
      School of Physics
      Universiti Sains Malaysia
      11800 USM, Penang
      Malaysia
;
data_I
_audit_creation_method     SHELXL-97
_chemical_name_systematic
;
16-[(<i>E</i>)-Benzylidene]-2-hydroxy-12,13-diphenyl-1,11-
diazapentacyclo[12.3.1.0^2,10^.0^3,8^.0^10,14^]octadeca-3(8),4,6-triene-
9,15-dione
;
_chemical_name_common     ?
_chemical_formula_moiety     'C35 H28 N2 O3'
_chemical_formula_sum     'C35 H28 N2 O3'
_chemical_formula_iupac     'C35 H28 N2 O3'
_chemical_formula_weight     524.59
_chemical_melting_point     ?
_symmetry_cell_setting     triclinic
_symmetry_space_group_name_H-M     'P -1'
_symmetry_space_group_name_Hall     '-P 1'
loop_
    _symmetry_equiv_pos_as_xyz
    'x, y, z'
    '-x, -y, -z'
_cell_length_a     8.6319(2)
_cell_length_b     11.8130(2)
_cell_length_c     14.3562(3)
_cell_angle_alpha     75.3950(10)
_cell_angle_beta     72.8760(10)
_cell_angle_gamma     76.1850(10)
_cell_volume     1332.18(5)
_cell_formula_units_Z     2
_cell_measurement_reflns_used     9908
_cell_measurement_theta_min     2.51
_cell_measurement_theta_max     33.02
_cell_measurement_temperature     100.00(10)
_exptl_crystal_description     'block'
_exptl_crystal_colour     'colourless'
_exptl_crystal_size_max     0.324
_exptl_crystal_size_mid     0.297
_exptl_crystal_size_min     0.246
_exptl_crystal_density_diffrn     1.308
_exptl_crystal_density_meas     ?
_exptl_crystal_density_method     'not measured'
_exptl_crystal_F_000     552
_exptl_absorpt_coefficient_mu     0.084
_exptl_absorpt_correction_type     multi-scan
_exptl_absorpt_process_details     '(<i>SADABS</i>; Bruker, 2009)'
_exptl_absorpt_correction_T_min     0.9734
_exptl_absorpt_correction_T_max     0.9797
_exptl_special_details
;
The crystal was placed in the cold stream of an Oxford Cryosystems
Cobra open-flow nitrogen cryostat (Cosier & Glazer, 1986) operating
at 100.0(1)K.
;
_diffrn_ambient_temperature     100.00(10)
_diffrn_radiation_type     MoK\a
_diffrn_radiation_wavelength     0.71073
_diffrn_radiation_source     'fine-focus sealed tube'
_diffrn_radiation_monochromator     graphite
_diffrn_measurement_device_type
;
Bruker SMART APEXII CCD area-detector diffractometer
;
_diffrn_measurement_method     '\f and \w scans'
_diffrn_detector_area_resol_mean     ?
_diffrn_reflns_number     35745
_diffrn_reflns_av_R_equivalents     0.0266
_diffrn_reflns_av_sigmaI/netI     0.0300
_diffrn_reflns_theta_min     1.51
_diffrn_reflns_theta_max     33.09
_diffrn_reflns_theta_full     33.09
_diffrn_measured_fraction_theta_max     0.993
_diffrn_measured_fraction_theta_full     0.993
_diffrn_reflns_limit_h_min     -13
_diffrn_reflns_limit_h_max     13
_diffrn_reflns_limit_k_min     -15
_diffrn_reflns_limit_k_max     18
_diffrn_reflns_limit_l_min     -21
_diffrn_reflns_limit_l_max     22
_diffrn_standards_number     0
_diffrn_standards_interval_count     .
_diffrn_standards_interval_time     .
_diffrn_standards_decay_%     ?
_refine_special_details
;
 Refinement of F^2^ against ALL reflections.  The weighted R-factor wR and
 goodness of fit S are based on F^2^, conventional R-factors R are based
 on F, with F set to zero for negative F^2^. The threshold expression of
 F^2^ > 2sigma(F^2^) is used only for calculating R-factors(gt) etc. and is
 not relevant to the choice of reflections for refinement.  R-factors based
 on F^2^ are statistically about twice as large as those based on F, and R-
 factors based on ALL data will be even larger.
;
_reflns_number_total     10026
_reflns_number_gt     8085
_reflns_threshold_expression     I>2\s(I)
_refine_ls_structure_factor_coef     Fsqd
_refine_ls_matrix_type     full
_refine_ls_R_factor_all     0.0620
_refine_ls_R_factor_gt     0.0482
_refine_ls_wR_factor_gt     0.1263
_refine_ls_wR_factor_ref     0.1364
_refine_ls_goodness_of_fit_ref     1.022
_refine_ls_restrained_S_all     1.022
_refine_ls_number_reflns     10026
_refine_ls_number_parameters     369
_refine_ls_number_restraints     0
_refine_ls_hydrogen_treatment     mixed
_refine_ls_weighting_scheme     calc
_refine_ls_weighting_details
         'calc w=1/[\s^2^(Fo^2^)+(0.0752P)^2^+0.3278P] where P=(Fo^2^+2Fc^2^)/3'
_atom_sites_solution_hydrogens     geom
_atom_sites_solution_primary     direct
_atom_sites_solution_secondary     difmap
_refine_ls_shift/su_max     0.000
_refine_ls_shift/su_mean     0.000
_refine_diff_density_max     0.513
_refine_diff_density_min     -0.244
_refine_ls_extinction_method     none
_refine_ls_extinction_coef     ?
loop_
    _atom_type_symbol
    _atom_type_description
    _atom_type_scat_dispersion_real
    _atom_type_scat_dispersion_imag
    _atom_type_scat_source
    'C' 'C' 0.0033 0.0016
                         'International Tables Vol C Tables 4.2.6.8 and 6.1.1.4'
    'H' 'H' 0.0000 0.0000
                         'International Tables Vol C Tables 4.2.6.8 and 6.1.1.4'
    'N' 'N' 0.0061 0.0033
                         'International Tables Vol C Tables 4.2.6.8 and 6.1.1.4'
    'O' 'O' 0.0106 0.0060
                         'International Tables Vol C Tables 4.2.6.8 and 6.1.1.4'
_computing_data_collection     'APEX2 (Bruker, 2009)'
_computing_cell_refinement     'SAINT (Bruker, 2009)'
_computing_data_reduction     'SAINT (Bruker, 2009)'
_computing_structure_solution     'SHELXTL (Sheldrick, 2008)'
_computing_structure_refinement     'SHELXTL (Sheldrick, 2008)'
_computing_molecular_graphics     'SHELXTL (Sheldrick, 2008)'
_computing_publication_material
;
SHELXTL (Sheldrick, 2008) and PLATON (Spek, 2009)
;
loop_
    _atom_site_type_symbol
    _atom_site_label
    _atom_site_fract_x
    _atom_site_fract_y
    _atom_site_fract_z
    _atom_site_U_iso_or_equiv
    _atom_site_adp_type
    _atom_site_calc_flag
    _atom_site_refinement_flags
    _atom_site_occupancy
    _atom_site_disorder_assembly
    _atom_site_disorder_group
    O O1 0.37832(9) 0.64683(7) 0.04084(5) 0.01893(14) Uani d . 1 . .
    O O2 -0.08312(9) 0.57843(7) 0.29194(6) 0.02456(16) Uani d . 1 . .
    O O3 0.17358(9) 0.37449(7) 0.41701(5) 0.01996(15) Uani d . 1 . .
    N N1 0.15205(10) 0.51021(7) 0.10911(6) 0.01565(15) Uani d . 1 . .
    N N2 0.46901(10) 0.57415(7) 0.18617(6) 0.01554(15) Uani d . 1 . .
    C C1 0.20254(13) 0.27449(9) -0.01412(8) 0.02146(19) Uani d . 1 . .
    H H1A 0.3056 0.2903 -0.0519 0.026 Uiso calc R 1 . .
    C C2 0.12201(16) 0.20652(10) -0.04456(10) 0.0284(2) Uani d . 1 . .
    H H2A 0.1715 0.1772 -0.1027 0.034 Uiso calc R 1 . .
    C C3 -0.03146(16) 0.18240(10) 0.01147(10) 0.0290(2) Uani d . 1 . .
    H H3A -0.0834 0.1350 -0.0080 0.035 Uiso calc R 1 . .
    C C4 -0.10753(14) 0.22921(10) 0.09674(9) 0.0264(2) Uani d . 1 . .
    H H4A -0.2116 0.2145 0.1336 0.032 Uiso calc R 1 . .
    C C5 -0.02863(12) 0.29778(9) 0.12704(8) 0.02011(18) Uani d . 1 . .
    H H5A -0.0808 0.3299 0.1836 0.024 Uiso calc R 1 . .
    C C6 0.12871(11) 0.31887(8) 0.07312(7) 0.01559(16) Uani d . 1 . .
    C C7 0.22380(11) 0.38226(8) 0.11019(7) 0.01398(16) Uani d . 1 . .
    H H7A 0.3361 0.3768 0.0674 0.017 Uiso calc R 1 . .
    C C8 0.23468(11) 0.33085(8) 0.21896(7) 0.01388(15) Uani d . 1 . .
    H H8A 0.1220 0.3279 0.2598 0.017 Uiso calc R 1 . .
    C C9 0.33395(11) 0.20676(8) 0.23764(7) 0.01492(16) Uani d . 1 . .
    C C10 0.47150(12) 0.16476(8) 0.16708(8) 0.01862(18) Uani d . 1 . .
    H H10A 0.5069 0.2147 0.1067 0.022 Uiso calc R 1 . .
    C C11 0.55647(13) 0.04853(9) 0.18631(9) 0.0231(2) Uani d . 1 . .
    H H11A 0.6488 0.0219 0.1390 0.028 Uiso calc R 1 . .
    C C12 0.50438(14) -0.02770(9) 0.27554(9) 0.0245(2) Uani d . 1 . .
    H H12A 0.5611 -0.1052 0.2880 0.029 Uiso calc R 1 . .
    C C13 0.36703(14) 0.01263(9) 0.34600(8) 0.0241(2) Uani d . 1 . .
    H H13A 0.3310 -0.0381 0.4058 0.029 Uiso calc R 1 . .
    C C14 0.28311(13) 0.12884(9) 0.32735(8) 0.01999(18) Uani d . 1 . .
    H H14A 0.1916 0.1552 0.3753 0.024 Uiso calc R 1 . .
    C C15 0.29208(11) 0.43124(8) 0.24213(7) 0.01354(15) Uani d . 1 . .
    C C16 0.19664(11) 0.54615(8) 0.18681(7) 0.01378(15) Uani d . 1 . .
    C C17 0.32511(11) 0.63251(8) 0.14526(7) 0.01468(16) Uani d . 1 . .
    C C18 0.23354(12) 0.74740(8) 0.17864(7) 0.01695(17) Uani d . 1 . .
    C C19 0.28408(14) 0.85751(9) 0.15035(9) 0.0227(2) Uani d . 1 . .
    H H19A 0.3879 0.8663 0.1091 0.027 Uiso calc R 1 . .
    C C20 0.17512(16) 0.95369(10) 0.18545(10) 0.0291(2) Uani d . 1 . .
    H H20A 0.2058 1.0281 0.1666 0.035 Uiso calc R 1 . .
    C C21 0.01984(16) 0.94031(11) 0.24878(11) 0.0319(3) Uani d . 1 . .
    H H21A -0.0508 1.0059 0.2718 0.038 Uiso calc R 1 . .
    C C22 -0.03022(14) 0.83114(10) 0.27771(9) 0.0261(2) Uani d . 1 . .
    H H22A -0.1329 0.8220 0.3204 0.031 Uiso calc R 1 . .
    C C23 0.07820(12) 0.73506(9) 0.24084(7) 0.01799(17) Uani d . 1 . .
    C C24 0.04469(11) 0.61565(8) 0.24970(7) 0.01689(17) Uani d . 1 . .
    C C25 0.47371(11) 0.44701(8) 0.19245(7) 0.01582(16) Uani d . 1 . .
    H H25A 0.5466 0.3976 0.2328 0.019 Uiso calc R 1 . .
    H H25B 0.5099 0.4272 0.1269 0.019 Uiso calc R 1 . .
    C C26 0.45734(12) 0.59095(8) 0.28658(7) 0.01673(17) Uani d . 1 . .
    H H26A 0.4352 0.6756 0.2860 0.020 Uiso calc R 1 . .
    H H26B 0.5633 0.5584 0.3019 0.020 Uiso calc R 1 . .
    C C27 0.32554(11) 0.53394(8) 0.36921(7) 0.01594(16) Uani d . 1 . .
    C C28 0.25652(11) 0.43883(8) 0.35060(7) 0.01509(16) Uani d . 1 . .
    C C29 0.25868(13) 0.56680(9) 0.45800(7) 0.01835(17) Uani d . 1 . .
    H H29A 0.1739 0.5284 0.4999 0.022 Uiso calc R 1 . .
    C C30 0.30193(13) 0.65502(9) 0.49733(7) 0.01963(18) Uani d . 1 . .
    C C31 0.46073(14) 0.68084(9) 0.47512(8) 0.0221(2) Uani d . 1 . .
    H H31A 0.5459 0.6442 0.4295 0.027 Uiso calc R 1 . .
    C C32 0.49189(15) 0.76115(10) 0.52097(9) 0.0255(2) Uani d . 1 . .
    H H32A 0.5978 0.7772 0.5060 0.031 Uiso calc R 1 . .
    C C33 0.36614(17) 0.81721(10) 0.58864(9) 0.0282(2) Uani d . 1 . .
    H H33A 0.3873 0.8706 0.6192 0.034 Uiso calc R 1 . .
    C C34 0.20874(18) 0.79293(12) 0.61028(9) 0.0321(3) Uani d . 1 . .
    H H34A 0.1235 0.8313 0.6548 0.039 Uiso calc R 1 . .
    C C35 0.17695(15) 0.71182(11) 0.56616(8) 0.0273(2) Uani d . 1 . .
    H H35A 0.0711 0.6951 0.5827 0.033 Uiso calc R 1 . .
    H H1O1 0.306(2) 0.6203(15) 0.0257(13) 0.039(4) Uiso d . 1 . .
    H H1N1 0.0415(18) 0.5227(13) 0.1190(11) 0.023(3) Uiso d . 1 . .
loop_
    _atom_site_aniso_label
    _atom_site_aniso_U_11
    _atom_site_aniso_U_22
    _atom_site_aniso_U_33
    _atom_site_aniso_U_12
    _atom_site_aniso_U_13
    _atom_site_aniso_U_23
    O1 0.0219(3) 0.0209(3) 0.0135(3) -0.0075(3) -0.0018(2) -0.0021(2)
    O2 0.0173(3) 0.0246(4) 0.0276(4) -0.0041(3) 0.0013(3) -0.0054(3)
    O3 0.0236(3) 0.0197(3) 0.0165(3) -0.0087(3) -0.0021(3) -0.0024(3)
    N1 0.0182(3) 0.0117(3) 0.0182(4) -0.0011(3) -0.0068(3) -0.0038(3)
    N2 0.0160(3) 0.0140(3) 0.0167(4) -0.0034(3) -0.0031(3) -0.0037(3)
    C1 0.0224(4) 0.0217(5) 0.0223(5) 0.0003(3) -0.0079(4) -0.0090(4)
    C2 0.0363(6) 0.0234(5) 0.0324(6) 0.0040(4) -0.0186(5) -0.0148(4)
    C3 0.0388(6) 0.0173(4) 0.0413(7) -0.0053(4) -0.0270(5) -0.0041(4)
    C4 0.0266(5) 0.0228(5) 0.0340(6) -0.0103(4) -0.0164(4) 0.0027(4)
    C5 0.0192(4) 0.0204(4) 0.0220(5) -0.0056(3) -0.0070(3) -0.0024(4)
    C6 0.0175(4) 0.0125(4) 0.0176(4) -0.0014(3) -0.0065(3) -0.0030(3)
    C7 0.0156(4) 0.0118(4) 0.0147(4) -0.0020(3) -0.0036(3) -0.0035(3)
    C8 0.0154(4) 0.0116(3) 0.0144(4) -0.0025(3) -0.0030(3) -0.0028(3)
    C9 0.0161(4) 0.0115(4) 0.0182(4) -0.0034(3) -0.0056(3) -0.0024(3)
    C10 0.0170(4) 0.0131(4) 0.0237(5) -0.0028(3) -0.0027(3) -0.0026(3)
    C11 0.0181(4) 0.0151(4) 0.0338(6) -0.0006(3) -0.0044(4) -0.0054(4)
    C12 0.0249(5) 0.0130(4) 0.0367(6) -0.0018(3) -0.0139(4) -0.0006(4)
    C13 0.0303(5) 0.0168(4) 0.0248(5) -0.0061(4) -0.0111(4) 0.0034(4)
    C14 0.0244(4) 0.0164(4) 0.0182(4) -0.0046(3) -0.0053(3) -0.0007(3)
    C15 0.0151(4) 0.0114(3) 0.0141(4) -0.0021(3) -0.0033(3) -0.0031(3)
    C16 0.0149(4) 0.0113(4) 0.0145(4) -0.0020(3) -0.0024(3) -0.0030(3)
    C17 0.0165(4) 0.0130(4) 0.0139(4) -0.0037(3) -0.0020(3) -0.0027(3)
    C18 0.0212(4) 0.0129(4) 0.0184(4) -0.0027(3) -0.0076(3) -0.0031(3)
    C19 0.0280(5) 0.0151(4) 0.0281(5) -0.0056(4) -0.0122(4) -0.0023(4)
    C20 0.0376(6) 0.0141(4) 0.0421(7) -0.0027(4) -0.0198(5) -0.0074(4)
    C21 0.0360(6) 0.0198(5) 0.0449(7) 0.0053(4) -0.0162(5) -0.0178(5)
    C22 0.0247(5) 0.0238(5) 0.0315(6) 0.0038(4) -0.0078(4) -0.0149(4)
    C23 0.0203(4) 0.0151(4) 0.0196(4) -0.0001(3) -0.0061(3) -0.0067(3)
    C24 0.0169(4) 0.0158(4) 0.0167(4) -0.0004(3) -0.0035(3) -0.0040(3)
    C25 0.0145(4) 0.0138(4) 0.0186(4) -0.0019(3) -0.0024(3) -0.0047(3)
    C26 0.0170(4) 0.0164(4) 0.0181(4) -0.0048(3) -0.0048(3) -0.0036(3)
    C27 0.0177(4) 0.0150(4) 0.0163(4) -0.0036(3) -0.0057(3) -0.0027(3)
    C28 0.0161(4) 0.0137(4) 0.0157(4) -0.0020(3) -0.0042(3) -0.0037(3)
    C29 0.0236(4) 0.0166(4) 0.0162(4) -0.0060(3) -0.0053(3) -0.0030(3)
    C30 0.0279(5) 0.0175(4) 0.0154(4) -0.0071(3) -0.0066(3) -0.0024(3)
    C31 0.0258(5) 0.0205(4) 0.0238(5) -0.0030(4) -0.0134(4) -0.0033(4)
    C32 0.0321(5) 0.0220(5) 0.0288(5) -0.0077(4) -0.0184(4) -0.0005(4)
    C33 0.0472(7) 0.0222(5) 0.0221(5) -0.0146(5) -0.0132(5) -0.0032(4)
    C34 0.0446(7) 0.0310(6) 0.0240(5) -0.0169(5) 0.0017(5) -0.0137(5)
    C35 0.0323(5) 0.0302(6) 0.0218(5) -0.0150(4) 0.0031(4) -0.0121(4)
_geom_special_details
;
 All esds (except the esd in the dihedral angle between two l.s. planes)
 are estimated using the full covariance matrix.  The cell esds are taken
 into account individually in the estimation of esds in distances, angles
 and torsion angles; correlations between esds in cell parameters are only
 used when they are defined by crystal symmetry.  An approximate (isotropic)
 treatment of cell esds is used for estimating esds involving l.s. planes.
;
loop_
    _geom_bond_atom_site_label_1
    _geom_bond_atom_site_label_2
    _geom_bond_site_symmetry_2
    _geom_bond_distance
    _geom_bond_publ_flag
    O1 C17 . 1.4109(11) ?
    O1 H1O1 . 0.863(18) ?
    O2 C24 . 1.2171(12) ?
    O3 C28 . 1.2214(11) ?
    N1 C16 . 1.4636(12) ?
    N1 C7 . 1.4883(12) ?
    N1 H1N1 . 0.904(15) ?
    N2 C25 . 1.4731(12) ?
    N2 C26 . 1.4754(13) ?
    N2 C17 . 1.4763(12) ?
    C1 C2 . 1.3933(16) ?
    C1 C6 . 1.3969(14) ?
    C1 H1A . 0.9300 ?
    C2 C3 . 1.3857(19) ?
    C2 H2A . 0.9300 ?
    C3 C4 . 1.3892(19) ?
    C3 H3A . 0.9300 ?
    C4 C5 . 1.3874(15) ?
    C4 H4A . 0.9300 ?
    C5 C6 . 1.3968(14) ?
    C5 H5A . 0.9300 ?
    C6 C7 . 1.5064(13) ?
    C7 C8 . 1.5482(13) ?
    C7 H7A . 0.9800 ?
    C8 C9 . 1.5140(12) ?
    C8 C15 . 1.5295(13) ?
    C8 H8A . 0.9800 ?
    C9 C10 . 1.3949(13) ?
    C9 C14 . 1.4002(13) ?
    C10 C11 . 1.3952(13) ?
    C10 H10A . 0.9300 ?
    C11 C12 . 1.3880(16) ?
    C11 H11A . 0.9300 ?
    C12 C13 . 1.3867(17) ?
    C12 H12A . 0.9300 ?
    C13 C14 . 1.3911(14) ?
    C13 H13A . 0.9300 ?
    C14 H14A . 0.9300 ?
    C15 C28 . 1.5175(13) ?
    C15 C25 . 1.5542(13) ?
    C15 C16 . 1.5683(12) ?
    C16 C24 . 1.5401(13) ?
    C16 C17 . 1.5717(13) ?
    C17 C18 . 1.5129(13) ?
    C18 C23 . 1.3926(14) ?
    C18 C19 . 1.3955(14) ?
    C19 C20 . 1.3887(16) ?
    C19 H19A . 0.9300 ?
    C20 C21 . 1.3998(19) ?
    C20 H20A . 0.9300 ?
    C21 C22 . 1.3829(17) ?
    C21 H21A . 0.9300 ?
    C22 C23 . 1.3958(14) ?
    C22 H22A . 0.9300 ?
    C23 C24 . 1.4738(14) ?
    C25 H25A . 0.9700 ?
    C25 H25B . 0.9700 ?
    C26 C27 . 1.5242(13) ?
    C26 H26A . 0.9700 ?
    C26 H26B . 0.9700 ?
    C27 C29 . 1.3483(14) ?
    C27 C28 . 1.5012(13) ?
    C29 C30 . 1.4666(14) ?
    C29 H29A . 0.9300 ?
    C30 C35 . 1.3970(15) ?
    C30 C31 . 1.4025(15) ?
    C31 C32 . 1.3953(15) ?
    C31 H31A . 0.9300 ?
    C32 C33 . 1.3859(18) ?
    C32 H32A . 0.9300 ?
    C33 C34 . 1.3847(18) ?
    C33 H33A . 0.9300 ?
    C34 C35 . 1.3886(16) ?
    C34 H34A . 0.9300 ?
    C35 H35A . 0.9300 ?
loop_
    _geom_angle_atom_site_label_1
    _geom_angle_atom_site_label_2
    _geom_angle_atom_site_label_3
    _geom_angle_site_symmetry_1
    _geom_angle_site_symmetry_3
    _geom_angle
    _geom_angle_publ_flag
    C17 O1 H1O1 . . 103.4(11) ?
    C16 N1 C7 . . 108.20(7) ?
    C16 N1 H1N1 . . 110.8(9) ?
    C7 N1 H1N1 . . 110.8(9) ?
    C25 N2 C26 . . 107.71(7) ?
    C25 N2 C17 . . 102.98(7) ?
    C26 N2 C17 . . 115.82(7) ?
    C2 C1 C6 . . 120.09(10) ?
    C2 C1 H1A . . 120.0 ?
    C6 C1 H1A . . 120.0 ?
    C3 C2 C1 . . 120.29(11) ?
    C3 C2 H2A . . 119.9 ?
    C1 C2 H2A . . 119.9 ?
    C2 C3 C4 . . 119.84(10) ?
    C2 C3 H3A . . 120.1 ?
    C4 C3 H3A . . 120.1 ?
    C5 C4 C3 . . 120.16(11) ?
    C5 C4 H4A . . 119.9 ?
    C3 C4 H4A . . 119.9 ?
    C4 C5 C6 . . 120.41(10) ?
    C4 C5 H5A . . 119.8 ?
    C6 C5 H5A . . 119.8 ?
    C5 C6 C1 . . 119.14(9) ?
    C5 C6 C7 . . 121.33(9) ?
    C1 C6 C7 . . 119.45(9) ?
    N1 C7 C6 . . 113.67(7) ?
    N1 C7 C8 . . 104.17(7) ?
    C6 C7 C8 . . 114.21(7) ?
    N1 C7 H7A . . 108.2 ?
    C6 C7 H7A . . 108.2 ?
    C8 C7 H7A . . 108.2 ?
    C9 C8 C15 . . 117.66(7) ?
    C9 C8 C7 . . 115.68(7) ?
    C15 C8 C7 . . 101.04(7) ?
    C9 C8 H8A . . 107.3 ?
    C15 C8 H8A . . 107.3 ?
    C7 C8 H8A . . 107.3 ?
    C10 C9 C14 . . 118.20(9) ?
    C10 C9 C8 . . 122.50(8) ?
    C14 C9 C8 . . 119.25(8) ?
    C9 C10 C11 . . 120.58(9) ?
    C9 C10 H10A . . 119.7 ?
    C11 C10 H10A . . 119.7 ?
    C12 C11 C10 . . 120.53(10) ?
    C12 C11 H11A . . 119.7 ?
    C10 C11 H11A . . 119.7 ?
    C13 C12 C11 . . 119.47(9) ?
    C13 C12 H12A . . 120.3 ?
    C11 C12 H12A . . 120.3 ?
    C12 C13 C14 . . 120.07(10) ?
    C12 C13 H13A . . 120.0 ?
    C14 C13 H13A . . 120.0 ?
    C13 C14 C9 . . 121.14(10) ?
    C13 C14 H14A . . 119.4 ?
    C9 C14 H14A . . 119.4 ?
    C28 C15 C8 . . 117.35(7) ?
    C28 C15 C25 . . 107.65(7) ?
    C8 C15 C25 . . 116.98(7) ?
    C28 C15 C16 . . 108.88(7) ?
    C8 C15 C16 . . 103.12(7) ?
    C25 C15 C16 . . 101.25(7) ?
    N1 C16 C24 . . 110.58(7) ?
    N1 C16 C15 . . 106.43(7) ?
    C24 C16 C15 . . 117.72(7) ?
    N1 C16 C17 . . 113.59(7) ?
    C24 C16 C17 . . 104.93(7) ?
    C15 C16 C17 . . 103.62(7) ?
    O1 C17 N2 . . 107.75(7) ?
    O1 C17 C18 . . 112.40(8) ?
    N2 C17 C18 . . 115.09(8) ?
    O1 C17 C16 . . 109.81(7) ?
    N2 C17 C16 . . 106.84(7) ?
    C18 C17 C16 . . 104.70(7) ?
    C23 C18 C19 . . 120.49(9) ?
    C23 C18 C17 . . 111.55(8) ?
    C19 C18 C17 . . 127.87(9) ?
    C20 C19 C18 . . 118.18(11) ?
    C20 C19 H19A . . 120.9 ?
    C18 C19 H19A . . 120.9 ?
    C19 C20 C21 . . 120.99(11) ?
    C19 C20 H20A . . 119.5 ?
    C21 C20 H20A . . 119.5 ?
    C22 C21 C20 . . 121.03(10) ?
    C22 C21 H21A . . 119.5 ?
    C20 C21 H21A . . 119.5 ?
    C21 C22 C23 . . 117.91(11) ?
    C21 C22 H22A . . 121.0 ?
    C23 C22 H22A . . 121.0 ?
    C18 C23 C22 . . 121.38(10) ?
    C18 C23 C24 . . 110.55(8) ?
    C22 C23 C24 . . 127.71(10) ?
    O2 C24 C23 . . 127.65(9) ?
    O2 C24 C16 . . 124.17(9) ?
    C23 C24 C16 . . 107.95(8) ?
    N2 C25 C15 . . 103.48(7) ?
    N2 C25 H25A . . 111.1 ?
    C15 C25 H25A . . 111.1 ?
    N2 C25 H25B . . 111.1 ?
    C15 C25 H25B . . 111.1 ?
    H25A C25 H25B . . 109.0 ?
    N2 C26 C27 . . 114.98(8) ?
    N2 C26 H26A . . 108.5 ?
    C27 C26 H26A . . 108.5 ?
    N2 C26 H26B . . 108.5 ?
    C27 C26 H26B . . 108.5 ?
    H26A C26 H26B . . 107.5 ?
    C29 C27 C28 . . 116.36(9) ?
    C29 C27 C26 . . 124.55(9) ?
    C28 C27 C26 . . 119.00(8) ?
    O3 C28 C27 . . 122.90(9) ?
    O3 C28 C15 . . 122.12(9) ?
    C27 C28 C15 . . 114.94(8) ?
    C27 C29 C30 . . 128.62(9) ?
    C27 C29 H29A . . 115.7 ?
    C30 C29 H29A . . 115.7 ?
    C35 C30 C31 . . 118.20(10) ?
    C35 C30 C29 . . 117.01(9) ?
    C31 C30 C29 . . 124.68(10) ?
    C32 C31 C30 . . 120.50(10) ?
    C32 C31 H31A . . 119.8 ?
    C30 C31 H31A . . 119.8 ?
    C33 C32 C31 . . 120.49(11) ?
    C33 C32 H32A . . 119.8 ?
    C31 C32 H32A . . 119.8 ?
    C34 C33 C32 . . 119.32(10) ?
    C34 C33 H33A . . 120.3 ?
    C32 C33 H33A . . 120.3 ?
    C33 C34 C35 . . 120.63(11) ?
    C33 C34 H34A . . 119.7 ?
    C35 C34 H34A . . 119.7 ?
    C34 C35 C30 . . 120.84(11) ?
    C34 C35 H35A . . 119.6 ?
    C30 C35 H35A . . 119.6 ?
loop_
    _geom_torsion_atom_site_label_1
    _geom_torsion_atom_site_label_2
    _geom_torsion_atom_site_label_3
    _geom_torsion_atom_site_label_4
    _geom_torsion_site_symmetry_1
    _geom_torsion_site_symmetry_2
    _geom_torsion_site_symmetry_3
    _geom_torsion_site_symmetry_4
    _geom_torsion
    _geom_torsion_publ_flag
    C6 C1 C2 C3 . . . . -0.08(16) ?
    C1 C2 C3 C4 . . . . 1.96(17) ?
    C2 C3 C4 C5 . . . . -1.43(16) ?
    C3 C4 C5 C6 . . . . -0.98(16) ?
    C4 C5 C6 C1 . . . . 2.83(14) ?
    C4 C5 C6 C7 . . . . -173.65(9) ?
    C2 C1 C6 C5 . . . . -2.30(15) ?
    C2 C1 C6 C7 . . . . 174.25(9) ?
    C16 N1 C7 C6 . . . . 152.42(8) ?
    C16 N1 C7 C8 . . . . 27.49(9) ?
    C5 C6 C7 N1 . . . . -68.57(11) ?
    C1 C6 C7 N1 . . . . 114.96(10) ?
    C5 C6 C7 C8 . . . . 50.78(11) ?
    C1 C6 C7 C8 . . . . -125.69(9) ?
    N1 C7 C8 C9 . . . . -168.61(7) ?
    C6 C7 C8 C9 . . . . 66.82(10) ?
    N1 C7 C8 C15 . . . . -40.39(8) ?
    C6 C7 C8 C15 . . . . -164.96(7) ?
    C15 C8 C9 C10 . . . . -86.52(11) ?
    C7 C8 C9 C10 . . . . 32.95(12) ?
    C15 C8 C9 C14 . . . . 96.07(11) ?
    C7 C8 C9 C14 . . . . -144.46(9) ?
    C14 C9 C10 C11 . . . . -0.64(15) ?
    C8 C9 C10 C11 . . . . -178.07(9) ?
    C9 C10 C11 C12 . . . . 0.76(16) ?
    C10 C11 C12 C13 . . . . -0.23(17) ?
    C11 C12 C13 C14 . . . . -0.40(17) ?
    C12 C13 C14 C9 . . . . 0.51(17) ?
    C10 C9 C14 C13 . . . . 0.01(15) ?
    C8 C9 C14 C13 . . . . 177.53(9) ?
    C9 C8 C15 C28 . . . . -75.97(10) ?
    C7 C8 C15 C28 . . . . 157.10(7) ?
    C9 C8 C15 C25 . . . . 54.29(11) ?
    C7 C8 C15 C25 . . . . -72.63(9) ?
    C9 C8 C15 C16 . . . . 164.38(7) ?
    C7 C8 C15 C16 . . . . 37.46(8) ?
    C7 N1 C16 C24 . . . . -132.42(8) ?
    C7 N1 C16 C15 . . . . -3.45(9) ?
    C7 N1 C16 C17 . . . . 109.92(8) ?
    C28 C15 C16 N1 . . . . -147.40(7) ?
    C8 C15 C16 N1 . . . . -22.08(9) ?
    C25 C15 C16 N1 . . . . 99.34(8) ?
    C28 C15 C16 C24 . . . . -22.72(11) ?
    C8 C15 C16 C24 . . . . 102.61(9) ?
    C25 C15 C16 C24 . . . . -135.97(8) ?
    C28 C15 C16 C17 . . . . 92.55(8) ?
    C8 C15 C16 C17 . . . . -142.13(7) ?
    C25 C15 C16 C17 . . . . -20.70(8) ?
    C25 N2 C17 O1 . . . . -84.81(8) ?
    C26 N2 C17 O1 . . . . 157.91(7) ?
    C25 N2 C17 C18 . . . . 148.90(8) ?
    C26 N2 C17 C18 . . . . 31.62(11) ?
    C25 N2 C17 C16 . . . . 33.14(9) ?
    C26 N2 C17 C16 . . . . -84.14(9) ?
    N1 C16 C17 O1 . . . . -5.11(10) ?
    C24 C16 C17 O1 . . . . -126.00(8) ?
    C15 C16 C17 O1 . . . . 109.94(8) ?
    N1 C16 C17 N2 . . . . -121.70(8) ?
    C24 C16 C17 N2 . . . . 117.40(8) ?
    C15 C16 C17 N2 . . . . -6.65(9) ?
    N1 C16 C17 C18 . . . . 115.78(8) ?
    C24 C16 C17 C18 . . . . -5.11(9) ?
    C15 C16 C17 C18 . . . . -129.17(7) ?
    O1 C17 C18 C23 . . . . 124.98(9) ?
    N2 C17 C18 C23 . . . . -111.16(9) ?
    C16 C17 C18 C23 . . . . 5.82(10) ?
    O1 C17 C18 C19 . . . . -51.54(13) ?
    N2 C17 C18 C19 . . . . 72.33(13) ?
    C16 C17 C18 C19 . . . . -170.69(10) ?
    C23 C18 C19 C20 . . . . -0.35(15) ?
    C17 C18 C19 C20 . . . . 175.89(10) ?
    C18 C19 C20 C21 . . . . 1.03(17) ?
    C19 C20 C21 C22 . . . . -0.48(19) ?
    C20 C21 C22 C23 . . . . -0.74(18) ?
    C19 C18 C23 C22 . . . . -0.89(15) ?
    C17 C18 C23 C22 . . . . -177.70(9) ?
    C19 C18 C23 C24 . . . . 172.68(9) ?
    C17 C18 C23 C24 . . . . -4.13(11) ?
    C21 C22 C23 C18 . . . . 1.42(17) ?
    C21 C22 C23 C24 . . . . -170.96(11) ?
    C18 C23 C24 O2 . . . . -174.10(10) ?
    C22 C23 C24 O2 . . . . -1.04(18) ?
    C18 C23 C24 C16 . . . . 0.55(11) ?
    C22 C23 C24 C16 . . . . 173.61(10) ?
    N1 C16 C24 O2 . . . . 55.00(12) ?
    C15 C16 C24 O2 . . . . -67.59(13) ?
    C17 C16 C24 O2 . . . . 177.86(9) ?
    N1 C16 C24 C23 . . . . -119.88(8) ?
    C15 C16 C24 C23 . . . . 117.52(9) ?
    C17 C16 C24 C23 . . . . 2.98(10) ?
    C26 N2 C25 C15 . . . . 75.74(9) ?
    C17 N2 C25 C15 . . . . -47.14(9) ?
    C28 C15 C25 N2 . . . . -72.26(9) ?
    C8 C15 C25 N2 . . . . 153.07(8) ?
    C16 C15 C25 N2 . . . . 41.91(9) ?
    C25 N2 C26 C27 . . . . -48.63(10) ?
    C17 N2 C26 C27 . . . . 65.98(10) ?
    N2 C26 C27 C29 . . . . -158.49(9) ?
    N2 C26 C27 C28 . . . . 18.05(12) ?
    C29 C27 C28 O3 . . . . -16.55(14) ?
    C26 C27 C28 O3 . . . . 166.63(9) ?
    C29 C27 C28 C15 . . . . 161.28(8) ?
    C26 C27 C28 C15 . . . . -15.54(12) ?
    C8 C15 C28 O3 . . . . -6.06(13) ?
    C25 C15 C28 O3 . . . . -140.53(9) ?
    C16 C15 C28 O3 . . . . 110.49(10) ?
    C8 C15 C28 C27 . . . . 176.10(7) ?
    C25 C15 C28 C27 . . . . 41.63(10) ?
    C16 C15 C28 C27 . . . . -67.36(9) ?
    C28 C27 C29 C30 . . . . 178.98(9) ?
    C26 C27 C29 C30 . . . . -4.39(16) ?
    C27 C29 C30 C35 . . . . 151.84(11) ?
    C27 C29 C30 C31 . . . . -32.02(17) ?
    C35 C30 C31 C32 . . . . 0.05(15) ?
    C29 C30 C31 C32 . . . . -176.05(9) ?
    C30 C31 C32 C33 . . . . -0.44(16) ?
    C31 C32 C33 C34 . . . . -0.13(17) ?
    C32 C33 C34 C35 . . . . 1.09(19) ?
    C33 C34 C35 C30 . . . . -1.5(2) ?
    C31 C30 C35 C34 . . . . 0.91(17) ?
    C29 C30 C35 C34 . . . . 177.31(11) ?
loop_
    _geom_hbond_atom_site_label_D
    _geom_hbond_atom_site_label_H
    _geom_hbond_atom_site_label_A
    _geom_hbond_site_symmetry_A
    _geom_hbond_distance_DH
    _geom_hbond_distance_HA
    _geom_hbond_distance_DA
    _geom_hbond_angle_DHA
    _geom_hbond_publ_flag
    O1 H1O1 N1 . 0.862(18) 1.999(18) 2.6383(12) 130.2(15) yes
    C7 H7A O1 2_665 0.9800 2.4900 3.4701(13) 177.00 yes
    C10 H10A O1 2_665 0.9300 2.4400 3.3605(13) 173.00 yes
    C35 H35A O3 2_566 0.9300 2.4400 3.3424(16) 163.00 yes
    C13 H13A Cg1 1_545 0.9300 2.89 3.7470(12) 155 yes
    C20 H20A Cg2 1_565 0.9300 2.84 3.4275(15) 122 yes
    C33 H33A Cg2 2_666 0.9300 2.96 3.7723(15) 147 yes
