# Supplementary material for: 16-[(E)-Benzyl­idene]-2-hy­droxy-12,13-diphenyl-1,11-diaza­penta­cyclo­[12.3.1.02,10.03,8.010,14]octa­deca-3(8),4,6-triene-9,15-dione
Source: Acta Crystallogr Sect E Struct Rep Online. 2010 Jul 24;66(Pt 8):o2084–5. doi: 10.1107/S1600536810028345 (PMC3007256; doi:10.1107/S1600536810028345)
Supplement: Supplementary file 2 [file e-66-o2084-Isup2.hkl]

# 
# h,k,l, Fc-squared, Fo-squared, sigma(Fo-squared) and status flag 
# 
data_I
_shelx_title ' dbinhpga_0m in P-1 (100K)' 
_shelx_refln_list_code          4 
_shelx_F_calc_maximum      158.79 
_exptl_crystal_F_000       552.00 
_reflns_d_resolution_high  0.6509 
 
loop_ 
 _symmetry_equiv_pos_as_xyz 
 'x, y, z' 
 '-x, -y, -z' 
 
_cell_length_a     8.6319 
_cell_length_b    11.8130 
_cell_length_c    14.3562 
_cell_angle_alpha  75.395 
_cell_angle_beta   72.876 
_cell_angle_gamma  76.185 
 
_shelx_F_squared_multiplier     1.000 
 
loop_ 
 _refln_index_h 
 _refln_index_k 
 _refln_index_l 
 _refln_F_squared_calc 
 _refln_F_squared_meas 
 _refln_F_squared_sigma 
 _refln_observed_status 
   1   0   0       63.34       60.19      0.74 o 
   2   0   0       77.67       91.97      1.15 o 
   3   0   0      974.43     1094.50      9.02 o 
   4   0   0      856.19      982.71      8.34 o 
   5   0   0      177.82      199.80      2.34 o 
   6   0   0      311.19      314.04      4.58 o 
   7   0   0      107.88       93.49      3.34 o 
   8   0   0        5.08        5.85      1.40 o 
   9   0   0        1.58        0.60      1.40 o 
  10   0   0       10.73        8.44      2.01 o 
  11   0   0        5.61        6.18      2.01 o 
  12   0   0       29.50       32.74      4.72 o 
 -12   1   0        1.82        0.62      2.37 o 
 -11   1   0        0.15       -1.69      1.96 o 
 -10   1   0       56.82       52.36      3.66 o 
  -9   1   0        3.00        1.00      1.40 o 
  -8   1   0       27.04       28.45      2.45 o 
  -7   1   0       19.19       18.41      1.19 o 
  -6   1   0       20.31       17.99      0.92 o 
  -5   1   0        2.39       11.79      0.64 o 
  -4   1   0      227.76      258.81      3.02 o 
  -3   1   0        9.45       12.54      0.51 o 
  -2   1   0     3315.99     3695.93     27.88 o 
  -1   1   0      544.44      551.31      4.66 o 
   0   1   0     7410.06     7363.31     85.21 o 
   1   1   0      491.18      479.81      8.11 o 
   2   1   0      117.85      137.07      2.54 o 
   3   1   0     2557.03     2880.44     28.63 o 
   4   1   0       18.52       24.62      1.27 o 
   5   1   0      586.07      718.08      7.35 o 
   6   1   0      149.14      170.89      2.83 o 
   7   1   0      105.31      104.15      3.08 o 
   8   1   0       67.67       62.55      2.83 o 
   9   1   0        0.56       -0.79      1.26 o 
  10   1   0        0.13       -0.97      1.34 o 
  11   1   0        7.62        8.67      2.05 o 
  12   1   0        2.67        7.24      2.22 o 
 -12   2   0        1.27       -0.60      2.17 o 
 -11   2   0       85.21       97.62      4.86 o 
 -10   2   0       25.17       19.38      2.62 o 
  -9   2   0        1.08        0.26      1.43 o 
  -8   2   0       21.52       20.02      2.80 o 
  -7   2   0      564.03      545.48      9.95 o 
  -6   2   0        0.26       -0.02      1.07 o 
  -5   2   0        1.41        3.41      0.43 o 
  -4   2   0      274.53      308.84      3.08 o 
  -3   2   0      344.21      363.51      3.36 o 
  -2   2   0     1700.75     1885.42     14.47 o 
  -1   2   0     2548.65     2784.48     21.10 o 
   0   2   0      620.04      664.07      7.34 o 
   1   2   0     1185.30     1220.28     12.42 o 
   2   2   0     2808.11     3142.92     42.38 o 
   3   2   0      605.71      645.85      9.72 o 
   4   2   0       18.13       21.74      0.99 o 
   5   2   0       63.25       64.09      1.25 o 
   6   2   0      152.44      161.48      2.45 o 
   7   2   0       90.50       92.84      3.24 o 
   8   2   0       10.20        7.17      1.43 o 
   9   2   0      187.20      172.97      4.88 o 
  10   2   0        6.72        5.91      1.63 o 
  11   2   0        2.65        2.34      1.63 o 
  12   2   0       12.21       13.68      2.49 o 
 -11   3   0        5.86        4.25      2.63 o 
 -10   3   0       51.54       61.50      4.23 o 
  -9   3   0        1.89        4.31      1.75 o 
  -8   3   0        5.73        4.64      1.61 o 
  -7   3   0      442.14      439.79      8.85 o 
  -6   3   0        2.49        5.44      1.82 o 
  -5   3   0      550.10      576.03      9.59 o 
  -4   3   0        3.75        6.61      0.42 o 
  -3   3   0      140.89      177.63      2.37 o 
  -2   3   0     1196.29     1200.45      8.61 o 
  -1   3   0        8.34       10.43      0.41 o 
   0   3   0      130.70      111.34      1.96 o 
   1   3   0      337.30      339.45      3.35 o 
   2   3   0     1064.53     1056.46      8.09 o 
   3   3   0       13.53        9.64      0.57 o 
   4   3   0      254.09      287.21      4.29 o 
   5   3   0       22.85       14.22      0.62 o 
   6   3   0       24.74       33.35      1.04 o 
   7   3   0       69.61       59.31      1.73 o 
   8   3   0        0.36       -0.07      0.74 o 
   9   3   0       31.18       36.37      2.45 o 
  10   3   0       37.95       40.65      2.83 o 
  11   3   0        6.11        5.19      2.40 o 
  12   3   0        0.33        0.21      1.79 o 
 -11   4   0        1.46        2.36      2.03 o 
 -10   4   0       32.34       31.29      2.92 o 
  -9   4   0       12.04        9.83      3.12 o 
  -8   4   0        0.06        1.77      1.38 o 
  -7   4   0      279.52      272.54      6.68 o 
  -6   4   0      157.78      164.76      4.82 o 
  -5   4   0       42.41       50.49      2.08 o 
  -4   4   0      460.49      501.06      4.92 o 
  -3   4   0     2026.42     2186.18     14.71 o 
  -2   4   0      101.23      129.87      1.40 o 
  -1   4   0       62.60       61.77      0.97 o 
   0   4   0       38.93       39.70      0.78 o 
   1   4   0      330.21      310.93      3.33 o 
   2   4   0       13.18       10.38      0.59 o 
   3   4   0       30.96       29.91      0.94 o 
   4   4   0       57.33       57.98      1.09 o 
   5   4   0      108.68      117.75      1.69 o 
   6   4   0        0.05        1.62      0.42 o 
   7   4   0        0.91        1.45      0.65 o 
   8   4   0      125.12      105.07      2.90 o 
   9   4   0        5.82        5.03      1.43 o 
  10   4   0        6.35        5.06      1.52 o 
  11   4   0        7.39        5.01      1.83 o 
  12   4   0       62.45       69.17      4.12 o 
 -11   5   0       12.32       16.32      3.35 o 
 -10   5   0       36.73       38.00      2.92 o 
  -9   5   0        4.41        4.36      1.46 o 
  -8   5   0       33.85       31.67      2.40 o 
  -7   5   0      316.47      275.03      9.14 o 
  -6   5   0        0.22        0.21      0.76 o 
  -5   5   0      217.75      210.56      3.56 o 
  -4   5   0      781.34      786.91      6.31 o 
  -3   5   0       62.37       55.71      1.60 o 
  -2   5   0      580.56      628.93      4.88 o 
  -1   5   0     1115.32     1303.55     10.52 o 
   0   5   0     2628.96     2768.68     18.19 o 
   1   5   0        2.73        2.65      0.42 o 
   2   5   0     3393.86     3657.15     30.38 o 
   3   5   0        9.88        5.54      0.42 o 
   4   5   0      848.40      897.31      7.86 o 
   5   5   0        0.53        1.06      0.59 o 
   6   5   0        0.96        0.45      0.66 o 
   7   5   0       61.23       49.74      1.56 o 
   8   5   0       13.14       14.15      1.49 o 
   9   5   0       37.28       35.39      2.03 o 
  10   5   0       17.94       21.13      2.63 o 
  11   5   0        2.10        4.41      1.54 o 
  12   5   0        0.37        0.30      1.59 o 
 -10   6   0        1.28        1.67      1.94 o 
  -9   6   0       13.81       12.85      2.01 o 
  -8   6   0        5.85        6.19      1.48 o 
  -7   6   0       45.92       43.63      2.52 o 
  -6   6   0      323.13      301.06      5.25 o 
  -5   6   0       11.54       10.53      1.22 o 
  -4   6   0      434.57      439.83      4.63 o 
  -3   6   0       78.24       80.41      1.38 o 
  -2   6   0       85.54       94.94      1.45 o 
  -1   6   0        3.96        2.84      0.39 o 
   0   6   0       44.90       42.53      0.88 o 
   1   6   0       22.83       31.28      0.99 o 
   2   6   0      423.32      446.59      4.79 o 
   3   6   0      673.54      720.66      6.66 o 
   4   6   0      188.25      175.03      2.27 o 
   5   6   0      568.33      567.04      5.80 o 
   6   6   0      162.41      144.12      2.26 o 
   7   6   0        3.89        1.17      0.78 o 
   8   6   0       56.75       55.15      2.25 o 
   9   6   0        0.99        2.97      1.06 o 
  10   6   0       16.68       19.64      3.89 o 
  11   6   0        1.05        1.21      1.67 o 
  12   6   0       19.54       20.46      2.39 o 
 -10   7   0        5.99        8.21      4.18 o 
  -9   7   0        8.06        8.12      1.78 o 
  -8   7   0       41.14       42.36      2.95 o 
  -7   7   0       88.73       81.25      2.93 o 
  -6   7   0      313.65      302.41      5.44 o 
  -5   7   0        2.04        4.45      1.07 o 
  -4   7   0      896.75      846.20      8.76 o 
  -3   7   0       13.84       13.78      0.79 o 
  -2   7   0       65.60       79.99      1.46 o 
  -1   7   0      319.53      353.86      3.29 o 
   0   7   0       87.91       97.02      1.41 o 
   1   7   0       15.25        6.40      0.59 o 
   2   7   0       28.16       31.37      1.07 o 
   3   7   0      122.15      139.84      2.00 o 
   4   7   0      394.47      418.12      4.47 o 
   5   7   0      656.45      654.44     13.81 o 
   6   7   0        7.76        7.61      1.15 o 
   7   7   0      124.37      110.61      2.98 o 
   8   7   0       61.50       64.35      2.37 o 
   9   7   0      436.65      447.06      7.54 o 
  10   7   0        0.11        1.10      3.11 o 
  11   7   0      115.28      128.02      4.25 o 
  12   7   0        6.09       10.46      3.30 o 
 -10   8   0        1.82        3.47      2.58 o 
  -9   8   0      114.42      105.16      4.40 o 
  -8   8   0       14.73       11.80      2.23 o 
  -7   8   0       40.99       41.42      2.48 o 
  -6   8   0       27.10       28.16      3.43 o 
  -5   8   0       31.87       30.77      1.96 o 
  -4   8   0       65.74       53.60      1.93 o 
  -3   8   0        2.57        5.50      0.76 o 
  -2   8   0      378.89      361.90      3.59 o 
  -1   8   0       67.91       63.09      1.29 o 
   0   8   0      357.22      385.07      3.88 o 
   1   8   0       73.06       76.05      1.71 o 
   2   8   0      231.15      222.30      3.62 o 
   3   8   0       38.76       34.18      1.76 o 
   4   8   0      364.23      365.06      8.35 o 
   5   8   0      134.60      138.12      3.88 o 
   6   8   0       27.64       25.66      1.86 o 
   7   8   0        9.81        9.10      1.38 o 
   8   8   0        8.24       10.07      1.38 o 
   9   8   0        1.20        2.81      1.13 o 
  10   8   0       24.31       20.39      1.93 o 
  11   8   0      162.38      175.95      8.30 o 
  12   8   0       30.09       32.41      3.04 o 
  -9   9   0       68.49       74.27      5.15 o 
  -8   9   0       96.67       94.97      4.53 o 
  -7   9   0       25.30       20.35      2.50 o 
  -6   9   0        8.03        6.11      1.38 o 
  -5   9   0       41.28       33.07      2.13 o 
  -4   9   0      277.49      268.96      4.38 o 
  -3   9   0        0.76        0.37      0.70 o 
  -2   9   0      275.87      242.50      3.73 o 
  -1   9   0     1326.35     1287.05     11.11 o 
   0   9   0        3.68        4.78      0.78 o 
   1   9   0       15.03       20.97      1.46 o 
   2   9   0      136.75      122.34      3.77 o 
   3   9   0       16.34       24.54      1.66 o 
   4   9   0      453.83      420.83      7.91 o 
   5   9   0     1110.13     1065.51     19.09 o 
   6   9   0      286.89      259.20     10.88 o 
   7   9   0      118.66      107.45      3.69 o 
   8   9   0      111.31      106.34      3.32 o 
   9   9   0       45.03       51.26      2.64 o 
  10   9   0      133.29      132.21      4.58 o 
  11   9   0       13.36       12.56      2.94 o 
  -8  10   0       33.40       29.10      3.36 o 
  -7  10   0       11.19       14.69      3.53 o 
  -6  10   0       25.26       32.64      3.08 o 
  -5  10   0       12.38       12.15      2.08 o 
  -4  10   0       49.62       51.55      2.60 o 
  -3  10   0       14.77       13.95      1.61 o 
  -2  10   0       44.17       59.63      2.84 o 
  -1  10   0      537.79      484.63      6.52 o 
   0  10   0      256.63      233.31      3.34 o 
   1  10   0        3.77        2.56      1.11 o 
   2  10   0       84.88       89.70      3.61 o 
   3  10   0       20.57       18.11      1.99 o 
   4  10   0     1631.97     1506.41     22.02 o 
   5  10   0      287.13      298.00      6.60 o 
   6  10   0        1.29        4.52      1.40 o 
   7  10   0       21.74       23.07      2.22 o 
   8  10   0       54.51       53.16      3.07 o 
   9  10   0       29.63       34.47      2.73 o 
  10  10   0      104.12      112.33      4.22 o 
  11  10   0        8.84       10.04      2.02 o 
  -8  11   0       66.61       54.44      4.39 o 
  -7  11   0      251.82      255.61      7.68 o 
  -6  11   0        8.28        6.65      2.74 o 
  -5  11   0       29.94       26.84      4.20 o 
  -4  11   0       21.81       24.62      2.89 o 
  -3  11   0       95.07      100.03      5.25 o 
  -2  11   0      187.21      181.70      5.77 o 
  -1  11   0       44.80       42.23      2.09 o 
   0  11   0        0.17       -0.47      0.77 o 
   1  11   0       13.80       16.34      1.71 o 
   2  11   0        0.03        0.61      1.00 o 
   3  11   0      303.33      282.69      6.53 o 
   4  11   0        0.94        3.89      1.41 o 
   5  11   0      364.50      372.57      7.91 o 
   6  11   0       95.59       99.60      3.89 o 
   7  11   0       41.15       45.87      3.09 o 
   8  11   0        1.74        1.31      1.47 o 
   9  11   0       10.84       12.61      2.45 o 
  10  11   0       17.45       13.89      3.24 o 
  11  11   0        0.94        1.52      1.99 o 
  -7  12   0       39.39       37.39      3.71 o 
  -6  12   0      156.78      157.23     11.87 o 
  -5  12   0        0.23        0.46      2.35 o 
  -4  12   0        2.12        4.59      2.69 o 
  -3  12   0        0.06       -0.57      1.32 o 
  -2  12   0      130.64      135.20      4.24 o 
  -1  12   0        0.68        1.36      1.32 o 
   0  12   0       31.26       25.90      2.28 o 
   1  12   0       47.12       49.12      2.60 o 
   2  12   0      113.58      119.04      3.62 o 
   3  12   0        9.49       13.55      1.93 o 
   4  12   0       24.02       22.67      2.35 o 
   5  12   0      214.76      226.84      6.10 o 
   6  12   0       17.59       16.60      2.18 o 
   7  12   0       51.28       57.96      3.46 o 
   8  12   0      118.20      118.92      5.28 o 
   9  12   0        1.32       -0.53      1.91 o 
  10  12   0        7.10        7.38      2.46 o 
  -6  13   0      100.60      111.59      5.82 o 
  -5  13   0       12.75       12.10      2.71 o 
  -4  13   0        0.61        0.26      1.57 o 
  -3  13   0        3.53        6.14      1.80 o 
  -2  13   0       17.50       13.00      2.72 o 
  -1  13   0        7.65        6.67      1.31 o 
   0  13   0       51.99       51.40      3.98 o 
   1  13   0       18.09       17.43      1.92 o 
   2  13   0        2.67        3.28      1.27 o 
   3  13   0        7.46        6.51      3.66 o 
   4  13   0        6.04        4.58      1.73 o 
   5  13   0       14.65       17.57      2.61 o 
   6  13   0        6.92        3.76      1.70 o 
   7  13   0        0.25        0.39      2.11 o 
   8  13   0        0.96        0.90      2.07 o 
   9  13   0       23.93       24.47      3.32 o 
  10  13   0        3.27        5.07      2.84 o 
  -5  14   0        1.38        4.46      2.08 o 
  -4  14   0      122.60      129.26      4.65 o 
  -3  14   0      151.77      171.24      5.28 o 
  -2  14   0      109.63      124.98      4.40 o 
  -1  14   0       13.34       12.91      3.37 o 
   0  14   0        5.00        6.67      2.27 o 
   1  14   0       33.00       32.59      2.56 o 
   2  14   0       43.56       51.87      3.06 o 
   3  14   0        4.50        7.13      1.75 o 
   4  14   0       42.47       40.58      4.25 o 
   5  14   0       62.96       74.21      7.82 o 
   6  14   0        6.18        9.10      3.16 o 
   7  14   0        0.78        3.05      2.28 o 
   8  14   0        1.33       -1.25      2.70 o 
   9  14   0      131.55      128.51      7.82 o 
  -4  15   0        4.38        1.34      2.83 o 
  -3  15   0       88.83       94.53      5.21 o 
  -2  15   0       50.52       52.59      4.54 o 
  -1  15   0        5.20        4.48      2.33 o 
   0  15   0       24.00       27.18      3.48 o 
   1  15   0       22.98       30.51      3.63 o 
   2  15   0       41.85       46.32      3.09 o 
   3  15   0        1.92        0.29      1.55 o 
   4  15   0       66.57       74.02      7.63 o 
   5  15   0        3.73        4.79      4.40 o 
   6  15   0      206.26      216.22     10.94 o 
   7  15   0       19.41       27.82      4.99 o 
   8  15   0        1.09        4.59      3.32 o 
  -3  16   0       10.78       10.87      4.46 o 
  -2  16   0       33.30       46.13      6.56 o 
  -1  16   0      169.98      177.08      7.28 o 
   0  16   0       91.38       93.84      5.50 o 
   1  16   0       16.62       18.87      3.15 o 
   2  16   0        0.89        4.12      1.90 o 
   3  16   0        2.36        5.12      3.68 o 
   4  16   0      109.19      123.18      8.94 o 
   5  16   0       53.33       67.15      7.36 o 
   6  16   0        3.56        2.32      3.47 o 
   7  16   0        6.24        5.90      3.83 o 
   0  17   0       46.10       44.41      6.82 o 
   1  17   0       12.80        5.30      4.90 o 
   2  17   0       55.60       69.86      8.09 o 
   3  17   0       57.82       49.46      6.79 o 
   4  17   0       42.91       40.24      6.52 o 
   5  17   0       77.00       80.83      8.48 o 
  -4 -17   1       18.30       16.57      4.99 o 
  -3 -17   1       33.81       37.57      6.22 o 
  -2 -17   1       26.03       32.75      6.23 o 
  -1 -17   1        1.42        4.33      2.73 o 
   0 -17   1       21.88       24.45      3.60 o 
  -6 -16   1       25.90       26.34      5.28 o 
  -5 -16   1       10.84        7.52      3.85 o 
  -4 -16   1        1.50        7.05      2.53 o 
  -3 -16   1       64.29       60.66      7.72 o 
  -2 -16   1        9.66        4.63      3.70 o 
  -1 -16   1       16.27       14.39      3.03 o 
   0 -16   1       12.17       14.54      2.93 o 
   1 -16   1        3.34        5.72      2.32 o 
   2 -16   1        3.49        6.33      2.78 o 
  -7 -15   1      118.52      121.99      6.22 o 
  -6 -15   1        7.05        3.69      3.50 o 
  -5 -15   1       77.02       85.59      5.23 o 
  -4 -15   1       66.47       67.17      5.11 o 
  -3 -15   1      113.92      120.13      6.00 o 
  -2 -15   1      102.70      105.82      4.07 o 
  -1 -15   1      144.62      167.32      6.99 o 
   0 -15   1       17.75       20.41      3.21 o 
   1 -15   1       45.68       54.37      4.61 o 
   2 -15   1       27.50       29.76      3.65 o 
   3 -15   1       29.73       29.98      2.36 o 
   4 -15   1       17.27       18.96      2.51 o 
  -8 -14   1       58.49       67.55      5.04 o 
  -7 -14   1        1.98        8.51      2.73 o 
  -6 -14   1        0.03        2.40      3.23 o 
  -5 -14   1      146.14      148.49      9.12 o 
  -4 -14   1        3.03        1.09      1.49 o 
  -3 -14   1       30.06       30.98      2.94 o 
  -2 -14   1        0.15        0.78      1.36 o 
  -1 -14   1        1.94        2.13      1.48 o 
   0 -14   1       71.43       72.08      4.62 o 
   1 -14   1       64.62       54.79      4.43 o 
   2 -14   1      369.36      391.45      7.97 o 
   3 -14   1        7.75        6.73      2.04 o 
   4 -14   1      136.59      152.16      5.01 o 
   5 -14   1        0.03        2.76      2.23 o 
  -9 -13   1        0.11        1.97      2.17 o 
  -8 -13   1        3.95        5.13      2.78 o 
  -7 -13   1        0.06        0.36      2.08 o 
  -6 -13   1       12.10       15.19      2.80 o 
  -5 -13   1        3.66        3.52      1.70 o 
  -4 -13   1       38.37       37.99      3.08 o 
  -3 -13   1       37.86       37.17      3.04 o 
  -2 -13   1        2.51        1.64      1.26 o 
  -1 -13   1       13.11       10.93      2.58 o 
   0 -13   1       73.40       81.72      7.41 o 
   1 -13   1       54.46       56.51      3.02 o 
   2 -13   1      136.78      125.15      4.27 o 
   3 -13   1       25.76       27.99      2.64 o 
   4 -13   1        0.26        1.87      1.60 o 
   5 -13   1        1.33       -0.17      4.39 o 
   6 -13   1      115.57      108.77      5.74 o 
 -10 -12   1       19.64       19.70      3.07 o 
  -9 -12   1       26.27       25.83      3.26 o 
  -8 -12   1       64.67       67.62      5.98 o 
  -7 -12   1       13.82       12.64      2.59 o 
  -6 -12   1       15.11       13.68      2.94 o 
  -5 -12   1      236.56      216.08      6.04 o 
  -4 -12   1      189.75      189.05      5.96 o 
  -3 -12   1      118.10      117.88      4.31 o 
  -2 -12   1      215.20      204.72      4.92 o 
  -1 -12   1       13.49       14.58      1.75 o 
   0 -12   1        0.72        1.07      1.71 o 
   1 -12   1       54.29       51.34      2.86 o 
   2 -12   1        2.95        5.39      1.53 o 
   3 -12   1        7.50        8.53      1.82 o 
   4 -12   1      111.92      128.94      4.38 o 
   5 -12   1       18.88       24.17      4.84 o 
   6 -12   1       78.79       67.71      5.04 o 
   7 -12   1      145.30      143.90      8.22 o 
 -10 -11   1        0.37       -1.96      1.96 o 
  -9 -11   1        2.78       -0.82      1.96 o 
  -8 -11   1       41.76       40.07      6.66 o 
  -7 -11   1       47.20       52.43      3.24 o 
  -6 -11   1       16.73       17.26      2.13 o 
  -5 -11   1      155.16      136.49      4.59 o 
  -4 -11   1      192.82      167.74      7.48 o 
  -3 -11   1      169.36      151.78      4.73 o 
  -2 -11   1       10.46        3.29      1.19 o 
  -1 -11   1        0.45       -1.24      1.24 o 
   0 -11   1       21.88       18.51      1.38 o 
   1 -11   1        7.70        4.90      1.46 o 
   2 -11   1       63.96       64.72      2.98 o 
   3 -11   1        7.15        3.16      1.47 o 
   4 -11   1        9.15       15.05      2.78 o 
   5 -11   1       82.25       83.13      4.14 o 
   6 -11   1        0.08        0.77      2.93 o 
   7 -11   1      160.50      175.75      7.88 o 
   8 -11   1        0.12       -0.11      1.99 o 
 -11 -10   1      194.05      229.02      6.41 o 
 -10 -10   1        0.35        2.80      1.73 o 
  -9 -10   1        0.05        1.72      1.89 o 
  -8 -10   1       18.97       22.44      2.36 o 
  -7 -10   1       47.40       41.01      2.88 o 
  -6 -10   1        0.06       -1.06      1.08 o 
  -5 -10   1      252.44      215.78      6.96 o 
  -4 -10   1       18.25       14.82      1.91 o 
  -3 -10   1      867.02      772.77     15.73 o 
  -2 -10   1      526.23      530.99      8.28 o 
  -1 -10   1       43.85       36.72      2.19 o 
   0 -10   1       85.45       84.19      2.40 o 
   1 -10   1     1075.59     1064.88     11.62 o 
   2 -10   1        1.02        0.21      0.89 o 
   3 -10   1      153.98      151.78      3.93 o 
   4 -10   1        1.97        1.17      1.17 o 
   5 -10   1        2.18        5.75      1.67 o 
   6 -10   1        0.83        0.68      1.57 o 
   7 -10   1      106.37      106.53      6.44 o 
   8 -10   1       35.65       28.32      3.26 o 
 -11  -9   1      128.03      135.48      4.77 o 
 -10  -9   1       21.13       25.26      2.50 o 
  -9  -9   1       31.61       35.67      2.54 o 
  -8  -9   1        6.68        5.27      1.69 o 
  -7  -9   1       11.01        7.82      1.53 o 
  -6  -9   1      104.14       91.10      7.47 o 
  -5  -9   1       39.13       45.39      5.47 o 
  -4  -9   1      750.50      674.64     11.36 o 
  -3  -9   1      377.21      328.83      6.74 o 
  -2  -9   1       17.32       15.70      1.37 o 
  -1  -9   1      807.26      805.16      9.98 o 
   0  -9   1      597.27      551.87      5.69 o 
   1  -9   1      420.88      370.50      4.25 o 
   2  -9   1     1014.31      936.51      9.06 o 
   3  -9   1       22.33       30.40      1.64 o 
   4  -9   1       45.23       35.72      1.80 o 
   5  -9   1       22.63       20.80      1.79 o 
   6  -9   1        0.07        0.45      1.45 o 
   7  -9   1       58.16       52.15      2.97 o 
   8  -9   1        8.75       10.32      1.93 o 
   9  -9   1        9.59       12.63      2.89 o 
 -11  -8   1       14.54       13.87      3.77 o 
 -10  -8   1       18.95       24.70      2.58 o 
  -9  -8   1        0.69       -0.30      1.00 o 
  -8  -8   1       34.92       37.05      2.18 o 
  -7  -8   1       22.27       22.55      1.78 o 
  -6  -8   1        0.62        0.72      1.13 o 
  -5  -8   1      204.91      202.15      4.96 o 
  -4  -8   1      121.42      112.70      3.53 o 
  -3  -8   1      390.38      393.88      5.58 o 
  -2  -8   1      450.31      468.15      5.36 o 
  -1  -8   1        5.64        7.71      0.71 o 
   0  -8   1      106.13       99.13      1.71 o 
   1  -8   1      322.56      315.80      3.48 o 
   2  -8   1      717.68      746.32      6.39 o 
   3  -8   1       14.50       20.58      1.14 o 
   4  -8   1      571.93      528.95      6.68 o 
   5  -8   1       40.14       36.87      2.13 o 
   6  -8   1       47.68       47.07      2.49 o 
   7  -8   1        3.16        4.16      1.26 o 
   8  -8   1       37.50       39.30      2.94 o 
   9  -8   1       24.74       23.56      2.52 o 
  10  -8   1       40.06       40.84      4.70 o 
 -12  -7   1        5.84        7.24      1.97 o 
 -11  -7   1       42.89       36.68      3.19 o 
 -10  -7   1      159.42      157.13      5.69 o 
  -9  -7   1       72.12       60.50      3.45 o 
  -8  -7   1       41.36       36.86      2.17 o 
  -7  -7   1      110.70      110.89      3.16 o 
  -6  -7   1      119.86      116.50      3.11 o 
  -5  -7   1      319.74      318.46      5.51 o 
  -4  -7   1       36.88       30.12      1.03 o 
  -3  -7   1      129.29      120.87      2.23 o 
  -2  -7   1        2.25        2.78      0.67 o 
  -1  -7   1      346.16      351.09      3.99 o 
   0  -7   1        0.29        2.33      0.40 o 
   1  -7   1       20.41       17.86      0.77 o 
   2  -7   1      497.67      501.23      4.37 o 
   3  -7   1       64.07       72.19      1.52 o 
   4  -7   1      561.43      513.08      7.92 o 
   5  -7   1      442.01      386.67      7.65 o 
   6  -7   1        2.20       -0.57      1.01 o 
   7  -7   1        6.33        6.03      1.55 o 
   8  -7   1       41.17       43.85      2.93 o 
   9  -7   1       10.82       13.32      2.05 o 
  10  -7   1       33.71       32.76      3.66 o 
 -12  -6   1       22.95       20.01      2.49 o 
 -11  -6   1       16.61       19.33      2.26 o 
 -10  -6   1       31.72       27.89      2.40 o 
  -9  -6   1        2.22        0.38      0.99 o 
  -8  -6   1        5.89        9.84      1.33 o 
  -7  -6   1       17.21       15.03      2.23 o 
  -6  -6   1       44.73       35.60      1.91 o 
  -5  -6   1      393.23      338.71      4.39 o 
  -4  -6   1      558.02      556.05      6.69 o 
  -3  -6   1       45.58       51.22      0.98 o 
  -2  -6   1      115.40      125.60      2.03 o 
  -1  -6   1      194.36      172.18      3.09 o 
   0  -6   1       83.03       93.93      1.32 o 
   1  -6   1       68.26       56.94      1.07 o 
   2  -6   1       98.57      101.33      1.49 o 
   3  -6   1      325.92      344.52      3.27 o 
   4  -6   1       15.33       13.76      0.88 o 
   5  -6   1      590.54      580.01      9.05 o 
   6  -6   1        7.06        5.55      1.12 o 
   7  -6   1        1.45        2.36      1.19 o 
   8  -6   1       19.94       17.29      1.94 o 
   9  -6   1       57.42       54.41      3.32 o 
  10  -6   1        1.82        3.46      2.00 o 
  11  -6   1       28.56       24.47      4.10 o 
 -12  -5   1       26.97       30.50      4.32 o 
 -11  -5   1        0.75        0.83      2.03 o 
 -10  -5   1        5.04        1.11      1.81 o 
  -9  -5   1      104.87      107.04      3.54 o 
  -8  -5   1      129.42      117.71      3.21 o 
  -7  -5   1      519.20      464.47      8.77 o 
  -6  -5   1       77.98       82.25      1.73 o 
  -5  -5   1       12.29       13.45      0.79 o 
  -4  -5   1       73.79       59.69      1.20 o 
  -3  -5   1      932.33     1039.70      7.94 o 
  -2  -5   1        7.63        8.10      0.50 o 
  -1  -5   1      999.00     1033.22      9.66 o 
   0  -5   1     1088.82     1152.72      8.04 o 
   1  -5   1      267.90      323.32      2.93 o 
   2  -5   1      709.65      813.00      6.07 o 
   3  -5   1      548.13      611.45      4.61 o 
   4  -5   1       62.60       65.20      1.32 o 
   5  -5   1      388.14      405.29      5.41 o 
   6  -5   1        8.66        7.30      1.21 o 
   7  -5   1        6.32        8.15      1.43 o 
   8  -5   1        9.06        9.99      1.58 o 
   9  -5   1        8.72        8.11      1.70 o 
  10  -5   1        6.60        6.38      1.68 o 
  11  -5   1        0.97       -1.51      2.10 o 
 -12  -4   1       11.27       11.91      2.17 o 
 -11  -4   1        9.14        9.94      3.50 o 
 -10  -4   1       23.60       28.33      2.46 o 
  -9  -4   1       43.90       36.09      2.52 o 
  -8  -4   1      281.99      278.12      9.05 o 
  -7  -4   1        4.42        9.47      1.16 o 
  -6  -4   1       18.68       13.00      0.80 o 
  -5  -4   1      112.39      121.32      1.75 o 
  -4  -4   1       10.70        7.35      0.50 o 
  -3  -4   1      227.64      220.17      2.10 o 
  -2  -4   1      133.39      167.32      1.76 o 
  -1  -4   1     1685.42     1742.43     15.36 o 
   0  -4   1       81.29       94.18      1.17 o 
   1  -4   1     4286.50     4615.26     31.18 o 
   2  -4   1      166.91      179.07      2.35 o 
   3  -4   1      994.23     1064.60      7.94 o 
   4  -4   1      127.33      130.64      2.42 o 
   5  -4   1      436.61      465.19      5.78 o 
   6  -4   1      467.54      440.38      7.19 o 
   7  -4   1      323.17      311.74      5.99 o 
   8  -4   1       27.24       26.17      2.12 o 
   9  -4   1       21.04       19.87      2.23 o 
  10  -4   1       15.43       13.12      1.94 o 
  11  -4   1       77.94       77.57      4.96 o 
 -12  -3   1        0.01        0.88      2.14 o 
 -11  -3   1       21.19       23.92      3.01 o 
 -10  -3   1        1.22        1.70      1.57 o 
  -9  -3   1        0.02       -0.58      1.56 o 
  -8  -3   1      128.25      116.03      3.21 o 
  -7  -3   1       12.64        7.34      1.53 o 
  -6  -3   1        1.97        0.97      0.48 o 
  -5  -3   1       21.38       33.78      1.06 o 
  -4  -3   1      307.38      386.89      3.96 o 
  -3  -3   1     1512.51     1671.48     12.79 o 
  -2  -3   1      571.37      541.27      4.50 o 
  -1  -3   1      190.35      179.57      2.16 o 
   0  -3   1     1913.07     1940.42     15.27 o 
   1  -3   1     3146.39     3129.11     19.50 o 
   2  -3   1     5323.18     5740.31     46.72 o 
   3  -3   1       16.97       16.61      0.61 o 
   4  -3   1      264.22      298.24      3.44 o 
   5  -3   1      507.35      487.37      6.02 o 
   6  -3   1     1497.19     1455.32     21.25 o 
   7  -3   1        0.02        1.26      1.24 o 
   8  -3   1       89.10       90.35      3.89 o 
   9  -3   1        6.32        6.03      1.69 o 
  10  -3   1        0.07        2.08      1.11 o 
  11  -3   1       10.02        6.97      2.34 o 
 -12  -2   1        4.66        5.95      2.40 o 
 -11  -2   1      229.69      250.36      6.98 o 
 -10  -2   1        1.04        0.72      1.49 o 
  -9  -2   1       12.36       12.79      1.90 o 
  -8  -2   1       65.78       67.52      2.55 o 
  -7  -2   1       22.30       17.72      1.55 o 
  -6  -2   1        0.08        0.78      0.78 o 
  -5  -2   1        0.58        0.49      0.38 o 
  -4  -2   1      143.63      171.26      2.29 o 
  -3  -2   1     1962.26     2230.68     17.76 o 
  -2  -2   1     2823.01     2876.26     20.22 o 
  -1  -2   1      659.84      727.39      7.10 o 
   0  -2   1        0.23        0.58      0.19 o 
   1  -2   1    11825.50    11753.84    106.44 o 
   2  -2   1      481.46      540.08      5.31 o 
   3  -2   1        7.62        8.08      0.54 o 
   4  -2   1       66.26       72.70      1.46 o 
   5  -2   1      258.87      275.28      5.42 o 
   6  -2   1      235.18      246.54      4.62 o 
   7  -2   1      412.04      406.63     10.18 o 
   8  -2   1      761.54      762.81     13.20 o 
   9  -2   1       43.38       47.24      3.28 o 
  10  -2   1       28.01       27.13      4.18 o 
  11  -2   1       11.84       11.23      3.25 o 
  12  -2   1        9.50        6.95      2.66 o 
 -12  -1   1      109.15      133.88      5.49 o 
 -11  -1   1        0.16        0.86      1.69 o 
 -10  -1   1       25.61       16.51      2.26 o 
  -9  -1   1       16.83       18.55      2.15 o 
  -8  -1   1      169.49      158.68      4.94 o 
  -7  -1   1       31.78       35.70      1.87 o 
  -6  -1   1      355.03      355.85      5.07 o 
  -5  -1   1      240.03      292.73      3.69 o 
  -4  -1   1     2445.57     2746.56     21.91 o 
  -3  -1   1        0.12        7.34      0.36 o 
  -2  -1   1     1147.21     1218.46      9.82 o 
  -1  -1   1     5403.42     5462.87     47.82 o 
   0  -1   1      122.10       95.69      1.23 o 
   1  -1   1     3095.72     3128.63     23.98 o 
   2  -1   1     1568.38     1664.62     14.41 o 
   3  -1   1      854.02      862.92      6.92 o 
   4  -1   1      687.22      760.69      6.33 o 
   5  -1   1       14.65       11.85      0.57 o 
   6  -1   1      314.31      367.33      4.58 o 
   7  -1   1      581.74      616.47     15.07 o 
   8  -1   1      251.79      247.76      6.07 o 
   9  -1   1       86.79       82.86      3.69 o 
  10  -1   1        3.49        2.62      1.72 o 
  11  -1   1       38.83       50.80      5.05 o 
  12  -1   1       15.19       19.04      2.88 o 
 -12   0   1      213.94      222.98      8.80 o 
 -11   0   1       20.21       24.01      2.90 o 
 -10   0   1       16.41       20.78      2.60 o 
  -9   0   1      283.29      291.24      7.29 o 
  -8   0   1        0.07        0.33      1.90 o 
  -7   0   1      188.57      157.89      3.66 o 
  -6   0   1      134.43      136.27      3.34 o 
  -5   0   1      158.50      187.64      2.34 o 
  -4   0   1      282.13      270.35      2.87 o 
  -3   0   1     1580.25     1996.63     17.15 o 
  -2   0   1      138.98      128.09      1.62 o 
  -1   0   1    25213.75    23634.08    321.37 o 
   0   0   1      728.68      569.38     13.42 o 
   1   0   1     4760.45     5079.04     43.63 o 
   2   0   1     2212.33     2430.08     19.52 o 
   3   0   1     1123.25     1213.45      9.33 o 
   4   0   1       68.14       86.57      1.22 o 
   5   0   1        0.34        0.51      0.33 o 
   6   0   1       59.98       76.43      2.19 o 
   7   0   1      216.78      224.79      5.20 o 
   8   0   1      148.70      122.93      5.51 o 
   9   0   1        0.00       -1.00      1.09 o 
  10   0   1       44.96       48.18      3.33 o 
  11   0   1       52.19       51.34      4.14 o 
  12   0   1        0.70        0.88      1.81 o 
 -12   1   1       23.29       20.87      3.47 o 
 -11   1   1       23.53       23.30      2.91 o 
 -10   1   1        9.69        9.12      2.11 o 
  -9   1   1       85.27       90.46      4.03 o 
  -8   1   1      236.01      219.43      5.82 o 
  -7   1   1       18.53       12.86      1.75 o 
  -6   1   1      116.20      121.99      2.53 o 
  -5   1   1      556.98      612.14      6.23 o 
  -4   1   1      160.37      162.63      2.25 o 
  -3   1   1        0.12        0.27      0.33 o 
  -2   1   1     1343.36     1400.43     11.50 o 
  -1   1   1       22.49       27.44      0.61 o 
   0   1   1       33.17       25.00      0.73 o 
   1   1   1     3017.57     3148.91     73.97 o 
   2   1   1       48.82       53.02      1.58 o 
   3   1   1      479.91      479.43      6.09 o 
   4   1   1      165.14      200.45      3.46 o 
   5   1   1       24.90       37.13      0.88 o 
   6   1   1      143.63      163.95      2.50 o 
   7   1   1      242.99      247.78      4.54 o 
   8   1   1       58.30       50.71      2.68 o 
   9   1   1       17.98       18.24      2.02 o 
  10   1   1        0.05       -0.37      2.88 o 
  11   1   1       17.18       15.64      2.45 o 
  12   1   1       14.75        9.41      2.19 o 
 -11   2   1       17.62       14.20      5.00 o 
 -10   2   1       14.98        9.28      2.20 o 
  -9   2   1        8.67       10.33      2.04 o 
  -8   2   1      110.33      103.16      4.08 o 
  -7   2   1      385.13      354.52      7.48 o 
  -6   2   1      607.92      563.06      9.85 o 
  -5   2   1       36.12       26.58      1.11 o 
  -4   2   1        4.13        6.98      0.55 o 
  -3   2   1      238.95      275.35      2.95 o 
  -2   2   1       58.09       67.02      1.04 o 
  -1   2   1      740.07      768.35      7.08 o 
   0   2   1     1371.43     1435.69     10.98 o 
   1   2   1      249.98      243.45      2.38 o 
   2   2   1      344.89      399.51     10.69 o 
   3   2   1     2472.04     2721.55     43.11 o 
   4   2   1     1593.50     1835.07     21.32 o 
   5   2   1     1977.91     2253.33     26.30 o 
   6   2   1        2.33        3.52      0.49 o 
   7   2   1        3.73        2.98      0.61 o 
   8   2   1       19.25       14.77      1.65 o 
   9   2   1      329.07      311.49      6.77 o 
  10   2   1      112.62      123.94      4.29 o 
  11   2   1       87.45       79.69      3.89 o 
  12   2   1        1.71        2.85      1.84 o 
 -11   3   1       31.81       27.29      3.30 o 
 -10   3   1      134.56      133.25     10.66 o 
  -9   3   1      125.02      129.95      5.33 o 
  -8   3   1        0.01       -1.04      1.04 o 
  -7   3   1      656.43      612.94     13.06 o 
  -6   3   1      555.69      546.17      9.92 o 
  -5   3   1      182.99      187.63      3.02 o 
  -4   3   1       39.71       47.96      1.57 o 
  -3   3   1      667.08      713.47      6.79 o 
  -2   3   1      394.76      459.36      3.71 o 
  -1   3   1      220.82      240.10      1.97 o 
   0   3   1     1372.02     1331.94     11.01 o 
   1   3   1      697.51      722.26      6.51 o 
   2   3   1        7.66        9.01      0.29 o 
   3   3   1      484.87      532.64      6.56 o 
   4   3   1     1029.46     1249.14     17.46 o 
   5   3   1       25.60       24.81      0.96 o 
   6   3   1      208.67      226.09      3.95 o 
   7   3   1        3.97        8.66      0.72 o 
   8   3   1        8.92        5.05      1.01 o 
   9   3   1        5.34        5.80      1.40 o 
  10   3   1      151.46      142.24      4.45 o 
  11   3   1        5.36        3.14      1.56 o 
  12   3   1        5.97        3.60      1.86 o 
 -11   4   1        1.57       -0.45      1.80 o 
 -10   4   1       10.08        9.29      1.79 o 
  -9   4   1      103.09      102.26      4.57 o 
  -8   4   1        0.70        0.73      1.41 o 
  -7   4   1       24.88       27.52      2.62 o 
  -6   4   1      116.25      123.05      4.14 o 
  -5   4   1       89.09       93.58      3.00 o 
  -4   4   1       33.81       22.86      0.90 o 
  -3   4   1       32.20       29.62      0.79 o 
  -2   4   1       78.30       80.03      1.15 o 
  -1   4   1        0.03        1.33      0.32 o 
   0   4   1        6.35        9.27      0.44 o 
   1   4   1      450.05      448.12      4.44 o 
   2   4   1     2914.68     3132.73     23.26 o 
   3   4   1      501.20      496.06      4.64 o 
   4   4   1        0.00       -0.02      0.22 o 
   5   4   1        0.90        0.49      0.40 o 
   6   4   1       55.63       52.54      1.57 o 
   7   4   1      140.66      135.39      2.47 o 
   8   4   1        0.06       -0.13      0.82 o 
   9   4   1        0.97       -0.09      1.08 o 
  10   4   1       10.23       14.18      2.16 o 
  11   4   1       53.73       57.81      3.24 o 
  12   4   1        9.07       10.09      4.71 o 
 -11   5   1        1.87        3.42      2.45 o 
 -10   5   1        1.30        0.43      1.32 o 
  -9   5   1       77.67       83.67      3.57 o 
  -8   5   1        0.14        2.89      1.18 o 
  -7   5   1       19.24       19.72      2.38 o 
  -6   5   1       55.69       57.38      2.50 o 
  -5   5   1       39.55       41.00      1.72 o 
  -4   5   1       51.31       36.80      0.94 o 
  -3   5   1      640.70      631.43      5.24 o 
  -2   5   1      593.69      660.02      5.09 o 
  -1   5   1      229.71      204.34      2.04 o 
   0   5   1      408.04      457.32      3.58 o 
   1   5   1       12.22       17.80      0.73 o 
   2   5   1     1778.55     1893.07     15.43 o 
   3   5   1      168.62      186.24      1.92 o 
   4   5   1      103.91      118.11      1.63 o 
   5   5   1        1.82        1.18      0.60 o 
   6   5   1      102.76       97.85      2.85 o 
   7   5   1      916.39      891.74     15.40 o 
   8   5   1       83.51       80.27      2.24 o 
   9   5   1       11.87       13.75      1.27 o 
  10   5   1       71.32       64.44      2.96 o 
  11   5   1        5.20        5.09      1.64 o 
  12   5   1        4.52        4.54      1.64 o 
 -10   6   1        0.29       -1.65      1.65 o 
  -9   6   1      216.83      221.18      5.87 o 
  -8   6   1      126.70      121.73      4.07 o 
  -7   6   1       11.03        8.49      2.00 o 
  -6   6   1        0.01       -0.87      1.30 o 
  -5   6   1      172.44      167.79      3.59 o 
  -4   6   1      261.49      272.37      3.34 o 
  -3   6   1        1.07        0.03      0.38 o 
  -2   6   1      506.17      516.74      4.32 o 
  -1   6   1       76.31       84.09      1.29 o 
   0   6   1       39.92       28.86      0.74 o 
   1   6   1      584.24      634.26      6.41 o 
   2   6   1      328.90      375.82      3.81 o 
   3   6   1      129.27      147.83      2.02 o 
   4   6   1       38.44       47.27      1.13 o 
   5   6   1        4.95       12.11      0.69 o 
   6   6   1       66.22       70.67      1.44 o 
   7   6   1      825.63      784.52      8.38 o 
   8   6   1      302.18      302.61      6.02 o 
   9   6   1      208.29      206.21      5.88 o 
  10   6   1       73.08       79.13      7.91 o 
  11   6   1       11.59       11.66      2.88 o 
  12   6   1        7.47        6.20      2.72 o 
 -10   7   1        4.97        4.90      2.58 o 
  -9   7   1        5.68        5.57      2.51 o 
  -8   7   1      191.68      185.21      6.47 o 
  -7   7   1        6.80        5.29      1.32 o 
  -6   7   1       97.85       97.47      3.01 o 
  -5   7   1      173.05      142.27      3.38 o 
  -4   7   1       26.03       21.02      1.23 o 
  -3   7   1      115.85       96.94      1.78 o 
  -2   7   1      347.72      367.51      3.47 o 
  -1   7   1      332.99      339.28      3.25 o 
   0   7   1      594.00      650.21      5.09 o 
   1   7   1      197.53      225.90      2.86 o 
   2   7   1      251.55      273.70      3.44 o 
   3   7   1       15.40       18.62      0.73 o 
   4   7   1      471.76      480.77      4.50 o 
   5   7   1       10.23       16.29      0.97 o 
   6   7   1     3166.33     3018.56     30.99 o 
   7   7   1       81.37       77.79      3.12 o 
   8   7   1        2.38        5.78      1.00 o 
   9   7   1       63.91       64.44      2.41 o 
  10   7   1      764.29      814.49     13.21 o 
  11   7   1      106.63      104.22      3.67 o 
  12   7   1        0.02       -1.30      1.30 o 
  -9   8   1       10.32        6.27      1.84 o 
  -8   8   1       18.64       15.74      2.18 o 
  -7   8   1      154.21      158.72      4.14 o 
  -6   8   1       23.24       29.34      2.30 o 
  -5   8   1       77.29       79.89      2.70 o 
  -4   8   1       55.47       46.83      1.82 o 
  -3   8   1       67.92       47.19      1.52 o 
  -2   8   1        0.35       -0.45      0.45 o 
  -1   8   1      102.16       66.63      1.34 o 
   0   8   1      347.10      329.58      3.48 o 
   1   8   1       68.65       64.35      1.57 o 
   2   8   1      338.18      371.76      4.17 o 
   3   8   1       56.19       43.97      1.45 o 
   4   8   1       86.23       85.18      2.15 o 
   5   8   1        0.23        2.16      1.00 o 
   6   8   1     1438.75     1372.43     17.07 o 
   7   8   1       15.14       17.39      2.72 o 
   8   8   1        0.58        1.11      0.88 o 
   9   8   1       79.94       73.01      3.94 o 
  10   8   1        2.35        2.51      1.14 o 
  11   8   1       31.05       43.02      4.84 o 
  12   8   1        5.74        4.36      1.79 o 
  -9   9   1        0.11       -0.09      2.01 o 
  -8   9   1        0.00       -1.46      1.46 o 
  -7   9   1        1.38        1.16      1.58 o 
  -6   9   1       47.86       57.64      2.75 o 
  -5   9   1       72.59       74.52      2.82 o 
  -4   9   1       37.40       43.20      1.91 o 
  -3   9   1       25.06       33.05      1.98 o 
  -2   9   1      609.01      569.54      6.14 o 
  -1   9   1       10.05        9.77      0.87 o 
   0   9   1        0.00        0.13      0.51 o 
   1   9   1      457.62      426.65      5.60 o 
   2   9   1       74.14       72.24      2.18 o 
   3   9   1      259.74      241.36      5.99 o 
   4   9   1      685.49      699.85     10.09 o 
   5   9   1      135.57      137.14      3.99 o 
   6   9   1      148.29      159.85      4.35 o 
   7   9   1       60.56       58.73      2.45 o 
   8   9   1       11.61        8.91      1.35 o 
   9   9   1       16.09       15.72      1.63 o 
  10   9   1        1.30        2.34      1.20 o 
  11   9   1       72.73       72.27      3.30 o 
  12   9   1        5.17        4.58      1.60 o 
  -8  10   1       74.97       73.79      4.61 o 
  -7  10   1       12.42        9.93      2.31 o 
  -6  10   1       13.48       12.26      2.87 o 
  -5  10   1      160.57      162.96      5.28 o 
  -4  10   1        6.54        9.35      1.68 o 
  -3  10   1        6.54        4.10      1.22 o 
  -2  10   1       99.81       90.87      2.70 o 
  -1  10   1      279.29      279.64      4.04 o 
   0  10   1      149.26      124.61      2.62 o 
   1  10   1      157.32      154.03      3.78 o 
   2  10   1      196.25      196.99      4.27 o 
   3  10   1      929.83      858.70     13.67 o 
   4  10   1       83.93       93.22      3.47 o 
   5  10   1        7.79       13.08      1.68 o 
   6  10   1      128.29      117.19      3.91 o 
   7  10   1        0.64        1.08      1.19 o 
   8  10   1       14.33       11.00      1.72 o 
   9  10   1       75.18       76.29      3.10 o 
  10  10   1       44.53       39.87      2.79 o 
  11  10   1       40.17       41.56      2.84 o 
  -8  11   1      153.37      159.90      6.31 o 
  -7  11   1       50.31       57.31      4.24 o 
  -6  11   1       32.91       33.55      3.28 o 
  -5  11   1       19.89       15.53      2.34 o 
  -4  11   1      103.59      100.20      3.42 o 
  -3  11   1        0.22        0.56      1.43 o 
  -2  11   1       70.06       59.21      2.64 o 
  -1  11   1      109.24       97.23      2.52 o 
   0  11   1       70.15       62.05      1.81 o 
   1  11   1      376.86      378.94      6.63 o 
   2  11   1       60.65       64.76      2.62 o 
   3  11   1       86.37       76.18      3.27 o 
   4  11   1      256.95      281.71      6.47 o 
   5  11   1       43.82       34.21      2.56 o 
   6  11   1       78.98       72.37      3.31 o 
   7  11   1        4.10        5.45      2.01 o 
   8  11   1      239.63      246.25      7.36 o 
   9  11   1       26.53       30.74      3.05 o 
  10  11   1        0.18        1.86      1.87 o 
  11  11   1       16.43       17.24      2.84 o 
  -7  12   1       73.79       71.63      4.76 o 
  -6  12   1       85.95      100.29      5.93 o 
  -5  12   1       24.30       28.77      3.73 o 
  -4  12   1      165.67      161.75      5.65 o 
  -3  12   1      202.38      191.03      4.73 o 
  -2  12   1        9.71        6.45      1.96 o 
  -1  12   1        3.07        4.40      1.53 o 
   0  12   1       18.94       32.44      2.32 o 
   1  12   1       34.32       35.82      2.71 o 
   2  12   1        1.55        3.21      1.18 o 
   3  12   1      101.21      101.17      3.84 o 
   4  12   1       60.46       75.11      3.46 o 
   5  12   1       49.62       49.27      3.15 o 
   6  12   1       60.87       63.72      4.64 o 
   7  12   1        5.73        3.38      1.65 o 
   8  12   1        0.77        0.79      1.97 o 
   9  12   1        6.13        3.70      2.11 o 
  10  12   1       12.50       11.59      2.92 o 
  -6  13   1       24.67       28.88      7.45 o 
  -5  13   1       46.55       45.38      4.16 o 
  -4  13   1       45.03       46.03      3.09 o 
  -3  13   1       19.23       18.10      2.33 o 
  -2  13   1       82.10       93.45      3.97 o 
  -1  13   1        4.54        6.36      1.49 o 
   0  13   1       45.65       50.77      3.29 o 
   1  13   1       11.06       10.91      1.59 o 
   2  13   1       16.01       19.07      1.95 o 
   3  13   1       14.48       12.20      1.96 o 
   4  13   1      105.00       96.80      4.13 o 
   5  13   1       90.79       87.31      3.88 o 
   6  13   1       42.14       45.58      3.30 o 
   7  13   1        0.65        0.68      2.00 o 
   8  13   1        6.58        6.57      2.86 o 
   9  13   1       13.90       16.44      3.45 o 
  10  13   1        0.07        0.02      2.60 o 
  -5  14   1        0.51       -0.29      2.37 o 
  -4  14   1        1.82        1.34      1.80 o 
  -3  14   1       76.24       86.04      4.01 o 
  -2  14   1      120.79      122.64      4.34 o 
  -1  14   1      175.12      173.31      7.42 o 
   0  14   1       54.99       66.14      4.30 o 
   1  14   1       37.54       40.64      2.43 o 
   2  14   1      179.75      180.41      6.12 o 
   3  14   1       74.39       85.95      3.94 o 
   4  14   1       45.05       47.68      3.38 o 
   5  14   1       17.41       12.47      2.22 o 
   6  14   1      267.88      259.24     11.41 o 
   7  14   1        5.42        1.14      2.76 o 
   8  14   1       54.34       59.13      5.81 o 
   9  14   1       31.05       28.29      4.47 o 
  -4  15   1       78.08       86.06      3.95 o 
  -3  15   1      138.67      151.50      5.05 o 
  -2  15   1       27.35       34.34      3.94 o 
  -1  15   1        3.48        5.62      2.24 o 
   0  15   1        5.34        4.39      2.13 o 
   1  15   1       67.39       80.39      6.90 o 
   2  15   1       27.89       36.22      2.74 o 
   3  15   1       68.73       81.52      5.55 o 
   4  15   1        1.64        4.76      3.45 o 
   5  15   1      118.54      113.15      8.16 o 
   6  15   1      170.89      184.30      9.71 o 
   7  15   1        3.70       -0.82      2.85 o 
   8  15   1       14.67       11.09      3.73 o 
  -3  16   1        8.12        4.15      2.21 o 
  -2  16   1      124.05      119.98      8.62 o 
  -1  16   1      245.47      254.72      8.76 o 
   0  16   1       11.44        6.38      4.51 o 
   1  16   1       55.45       73.69      7.80 o 
   2  16   1       32.24       38.16      4.30 o 
   3  16   1        3.59        7.50      4.12 o 
   4  16   1        7.60        7.13      3.93 o 
   5  16   1       37.46       51.60      6.61 o 
   6  16   1        0.37       -1.71      2.86 o 
   7  16   1       20.32       24.77      5.09 o 
  -1  17   1      286.76      327.62     14.52 o 
   0  17   1        0.64        3.09      4.43 o 
   1  17   1       93.56       93.49      8.50 o 
   2  17   1      131.97      129.28      9.56 o 
   3  17   1       28.92       25.52      5.55 o 
   4  17   1      109.72      100.57      8.64 o 
   5  17   1        9.75       18.53      5.20 o 
  -2 -17   2        0.50        4.69      3.11 o 
  -1 -17   2        5.47       11.27      5.61 o 
  -6 -16   2        6.79       14.92      4.69 o 
  -5 -16   2       14.38       17.48      3.34 o 
  -4 -16   2       31.21       36.19      4.22 o 
  -3 -16   2       77.47       82.27      5.94 o 
  -2 -16   2       10.78       14.64      3.14 o 
  -1 -16   2       38.27       39.37      4.24 o 
   0 -16   2        1.85        5.34      2.38 o 
   1 -16   2       10.34       11.11      2.86 o 
   2 -16   2       97.12       96.15      5.71 o 
  -7 -15   2       53.62       47.51      4.66 o 
  -6 -15   2      134.15      141.01      6.72 o 
  -5 -15   2       18.75       18.10      3.26 o 
  -4 -15   2       15.89       16.19      5.09 o 
  -3 -15   2       19.92       19.79      3.26 o 
  -2 -15   2      117.22      120.09      4.37 o 
  -1 -15   2       47.47       52.77     12.52 o 
   0 -15   2       32.74       38.34      4.17 o 
   1 -15   2       42.88       38.42      4.09 o 
   2 -15   2       43.53       44.70      4.31 o 
   3 -15   2        6.60        5.93      1.69 o 
   4 -15   2        0.37        4.08      1.78 o 
  -8 -14   2        4.02        3.55      2.52 o 
  -7 -14   2       43.44       46.52      4.39 o 
  -6 -14   2      167.82      157.49      9.49 o 
  -5 -14   2       71.67       71.19      5.14 o 
  -4 -14   2        0.19        1.44      2.83 o 
  -3 -14   2        0.20        1.63      1.59 o 
  -2 -14   2       29.40       29.67      2.58 o 
  -1 -14   2        2.86        3.58      2.04 o 
   0 -14   2       39.26       43.30      4.09 o 
   1 -14   2       78.80       82.70      4.91 o 
   2 -14   2       14.10       15.94      2.26 o 
   3 -14   2      317.23      321.97      7.54 o 
   4 -14   2       26.91       29.38      2.81 o 
   5 -14   2        0.56        0.48      2.17 o 
  -9 -13   2        1.77        4.47      2.48 o 
  -8 -13   2       26.94       21.25      3.26 o 
  -7 -13   2       10.47        9.59      2.69 o 
  -6 -13   2        7.35        7.71      2.53 o 
  -5 -13   2       10.06       10.75      2.12 o 
  -4 -13   2        4.88        3.24      1.93 o 
  -3 -13   2      279.23      274.41      7.20 o 
  -2 -13   2        0.38       -0.44      1.11 o 
  -1 -13   2       44.67       49.12      3.40 o 
   0 -13   2      153.29      164.55      6.44 o 
   1 -13   2        1.89       -0.66      4.29 o 
   2 -13   2       37.87       37.88      2.31 o 
   3 -13   2       46.67       47.81      3.24 o 
   4 -13   2       61.08       70.30      4.35 o 
   5 -13   2      368.32      405.72     11.35 o 
   6 -13   2        8.04        7.23      3.06 o 
  -9 -12   2        1.12        0.00      2.18 o 
  -8 -12   2       43.93       47.78      4.15 o 
  -7 -12   2       62.35       66.62      4.53 o 
  -6 -12   2        2.97        3.27      1.61 o 
  -5 -12   2        1.66        1.42      1.99 o 
  -4 -12   2      242.72      252.84      6.62 o 
  -3 -12   2       89.83      106.61      4.57 o 
  -2 -12   2        5.54        5.26      1.73 o 
  -1 -12   2       44.93       42.07      2.59 o 
   0 -12   2      107.19       99.74      4.21 o 
   1 -12   2      168.53      167.74      4.64 o 
   2 -12   2       23.36       25.40      2.38 o 
   3 -12   2       15.69       18.01      2.20 o 
   4 -12   2       21.62       19.89      2.56 o 
   5 -12   2       76.27       81.56      4.81 o 
   6 -12   2      188.00      187.50      7.42 o 
   7 -12   2        9.92       11.97      2.99 o 
 -10 -11   2        0.96        3.85      2.27 o 
  -9 -11   2        0.60       -0.01      2.03 o 
  -8 -11   2       95.84       95.79      4.97 o 
  -7 -11   2       16.15       14.90      2.26 o 
  -6 -11   2        2.55        5.84      1.61 o 
  -5 -11   2       36.08       33.21      2.78 o 
  -4 -11   2       16.31       14.10      2.95 o 
  -3 -11   2      283.56      274.93      6.66 o 
  -2 -11   2      204.82      185.20      4.51 o 
  -1 -11   2      162.08      151.52      4.29 o 
   0 -11   2       29.16       29.34      1.61 o 
   1 -11   2       37.65       40.04      4.16 o 
   2 -11   2       14.00       18.60      2.02 o 
   3 -11   2       12.70       13.34      1.89 o 
   4 -11   2      209.73      207.42      5.37 o 
   5 -11   2       41.02       37.59      3.18 o 
   6 -11   2       17.07       19.49      3.00 o 
   7 -11   2       24.87       19.07      4.20 o 
   8 -11   2       63.17       55.66      4.45 o 
 -10 -10   2        2.78        2.88      2.08 o 
  -9 -10   2       59.13       64.58      4.16 o 
  -8 -10   2       18.34       14.60      2.20 o 
  -7 -10   2       12.91       17.75      2.17 o 
  -6 -10   2        0.31        0.05      1.17 o 
  -5 -10   2       46.53       52.55      3.09 o 
  -4 -10   2        0.15        0.79      1.29 o 
  -3 -10   2      912.48      909.68     14.76 o 
  -2 -10   2       33.90       37.47      2.24 o 
  -1 -10   2     1015.27      983.07     13.39 o 
   0 -10   2      222.51      210.34      3.84 o 
   1 -10   2        5.68        5.84      1.09 o 
   2 -10   2       33.60       34.44      2.16 o 
   3 -10   2       43.90       43.85      2.46 o 
   4 -10   2      100.96      105.74      3.37 o 
   5 -10   2        0.08        0.05      1.44 o 
   6 -10   2        5.77        7.75      2.01 o 
   7 -10   2       67.80       73.88      4.61 o 
   8 -10   2        0.24       -0.79      1.84 o 
 -11  -9   2       42.58       43.41      3.46 o 
 -10  -9   2        5.09        2.06      1.81 o 
  -9  -9   2       50.27       45.96      2.83 o 
  -8  -9   2        1.47       -0.19      1.11 o 
  -7  -9   2        8.87       11.15      1.74 o 
  -6  -9   2       73.86       80.10      3.66 o 
  -5  -9   2       44.58       42.55      2.76 o 
  -4  -9   2      161.14      140.05      7.08 o 
  -3  -9   2       79.57       69.87      3.11 o 
  -2  -9   2      239.54      202.85      6.15 o 
  -1  -9   2      571.83      551.39      7.56 o 
   0  -9   2      140.22      126.80      2.90 o 
   1  -9   2      282.89      279.41      3.55 o 
   2  -9   2      865.58      730.90      8.02 o 
   3  -9   2       66.72       49.29      1.91 o 
   4  -9   2      115.69      111.30      2.97 o 
   5  -9   2       10.48       10.26      1.46 o 
   6  -9   2        7.73        8.88      1.44 o 
   7  -9   2        0.03       -0.14      1.13 o 
   8  -9   2        4.30        3.84      1.47 o 
   9  -9   2        0.19       -0.16      1.90 o 
 -11  -8   2       16.57       17.50      2.38 o 
 -10  -8   2      141.54      168.61      5.25 o 
  -9  -8   2        4.52        6.37      1.42 o 
  -8  -8   2       36.15       32.89      2.59 o 
  -7  -8   2      138.33      124.74      4.01 o 
  -6  -8   2       61.00       60.30      2.86 o 
  -5  -8   2      143.89      131.82      4.32 o 
  -4  -8   2      365.49      333.66      6.82 o 
  -3  -8   2      551.84      519.76     11.74 o 
  -2  -8   2      269.45      259.67      5.88 o 
  -1  -8   2      295.77      295.78      4.05 o 
   0  -8   2      189.45      177.66      2.33 o 
   1  -8   2       10.43        9.71      0.70 o 
   2  -8   2       28.23       26.05      1.01 o 
   3  -8   2        7.23        2.48      0.65 o 
   4  -8   2        0.68        4.01      1.08 o 
   5  -8   2       10.43        9.51      1.35 o 
   6  -8   2       31.92       35.03      2.51 o 
   7  -8   2       28.27       22.36      2.00 o 
   8  -8   2       89.04       88.93      7.23 o 
   9  -8   2        0.62       -1.64      1.64 o 
  10  -8   2       19.23       19.15      4.46 o 
 -11  -7   2       21.83       26.95      4.18 o 
 -10  -7   2      216.46      226.36      6.09 o 
  -9  -7   2      116.44      118.17      3.66 o 
  -8  -7   2      144.72      147.58      3.92 o 
  -7  -7   2      295.67      272.43      5.39 o 
  -6  -7   2        7.16        6.98      1.20 o 
  -5  -7   2      501.00      490.34      7.62 o 
  -4  -7   2       87.56       80.69      2.19 o 
  -3  -7   2      363.79      346.97      4.87 o 
  -2  -7   2       19.87       12.95      0.82 o 
  -1  -7   2       44.65       63.19      1.49 o 
   0  -7   2      288.58      282.18      2.62 o 
   1  -7   2        8.05        5.08      0.58 o 
   2  -7   2       36.64       35.22      1.14 o 
   3  -7   2       40.76       49.32      1.45 o 
   4  -7   2      155.26      155.49      2.81 o 
   5  -7   2      136.71      107.94      2.96 o 
   6  -7   2      113.69      114.10      3.97 o 
   7  -7   2       42.21       47.38      2.52 o 
   8  -7   2       27.43       24.41      2.35 o 
   9  -7   2       27.47       27.51      2.58 o 
  10  -7   2        2.51        1.55      2.03 o 
 -12  -6   2       39.55       41.62      3.29 o 
 -11  -6   2       97.91       98.82      4.25 o 
 -10  -6   2       13.91       10.88      2.17 o 
  -9  -6   2        1.42        0.61      1.06 o 
  -8  -6   2       73.29       64.96      2.69 o 
  -7  -6   2        2.06       -1.05      1.05 o 
  -6  -6   2      219.51      208.51      4.30 o 
  -5  -6   2      608.25      561.39      9.96 o 
  -4  -6   2      109.79      104.37      1.82 o 
  -3  -6   2        2.22        1.37      0.35 o 
  -2  -6   2        4.71        6.12      0.59 o 
  -1  -6   2       40.37       54.37      1.28 o 
   0  -6   2      491.41      496.76      4.04 o 
   1  -6   2       29.03       24.89      0.82 o 
   2  -6   2      121.64       99.04      1.50 o 
   3  -6   2        0.06        1.07      0.41 o 
   4  -6   2        0.49       -0.43      0.43 o 
   5  -6   2       34.69       33.22      1.84 o 
   6  -6   2      278.41      288.47      5.10 o 
   7  -6   2      161.66      158.11      5.74 o 
   8  -6   2       25.54       22.64      2.16 o 
   9  -6   2        0.00       -0.34      1.16 o 
  10  -6   2        6.32        3.01      1.57 o 
  11  -6   2       41.15       38.71      4.56 o 
 -12  -5   2        4.55        3.75      1.99 o 
 -11  -5   2        4.49        6.14      2.17 o 
 -10  -5   2       48.48       44.98     14.19 o 
  -9  -5   2       27.32       34.11      4.68 o 
  -8  -5   2        4.88        8.36      1.66 o 
  -7  -5   2      101.17       88.97      2.79 o 
  -6  -5   2       77.23       81.26      2.34 o 
  -5  -5   2        6.96        5.60      0.71 o 
  -4  -5   2       16.54       30.52      0.77 o 
  -3  -5   2      285.38      313.89      2.93 o 
  -2  -5   2      651.66      701.58      6.97 o 
  -1  -5   2      370.91      377.04      3.81 o 
   0  -5   2      203.93      228.83      2.18 o 
   1  -5   2      336.67      386.64      3.44 o 
   2  -5   2        0.23        4.47      0.44 o 
   3  -5   2     1248.30     1359.91     10.88 o 
   4  -5   2      955.85      990.28      8.87 o 
   5  -5   2      106.87      119.79      2.59 o 
   6  -5   2        0.01       -0.81      1.09 o 
   7  -5   2       35.89       39.79      2.35 o 
   8  -5   2       33.26       28.04      2.38 o 
   9  -5   2        1.99        0.43      1.20 o 
  10  -5   2       26.60       25.17      2.41 o 
  11  -5   2        0.46       -1.82      1.82 o 
 -12  -4   2       72.49       84.77      6.53 o 
 -11  -4   2       18.40       19.61      2.45 o 
 -10  -4   2      104.15      110.93      4.21 o 
  -9  -4   2        0.01        1.75      1.27 o 
  -8  -4   2       59.88       59.71      2.35 o 
  -7  -4   2      163.30      172.06      5.68 o 
  -6  -4   2       40.64       53.20      1.98 o 
  -5  -4   2       35.02       39.45      1.58 o 
  -4  -4   2      639.21      678.69      5.47 o 
  -3  -4   2     1186.96     1319.12     10.68 o 
  -2  -4   2      647.00      663.10      5.98 o 
  -1  -4   2       89.29       98.81      1.66 o 
   0  -4   2      152.76      163.60      1.63 o 
   1  -4   2     1139.71     1267.93      8.75 o 
   2  -4   2      213.89      237.83      2.79 o 
   3  -4   2       34.79       38.51      0.74 o 
   4  -4   2     2853.76     3027.63     23.47 o 
   5  -4   2       71.26       78.50      2.36 o 
   6  -4   2        1.40        1.24      0.87 o 
   7  -4   2       75.87       67.53      2.72 o 
   8  -4   2        0.00        0.46      0.94 o 
   9  -4   2        7.69        6.00      1.42 o 
  10  -4   2       13.33       11.74      1.81 o 
  11  -4   2        0.42       -1.40      1.85 o 
 -12  -3   2       57.79       72.07      4.44 o 
 -11  -3   2        2.11        3.87      1.76 o 
 -10  -3   2       36.54       38.84      3.39 o 
  -9  -3   2       29.10       24.02      2.29 o 
  -8  -3   2       84.48       70.39      4.45 o 
  -7  -3   2     1276.35     1231.69     15.94 o 
  -6  -3   2       29.52       20.65      1.24 o 
  -5  -3   2        9.70        7.93      0.69 o 
  -4  -3   2     1249.94     1473.41     11.49 o 
  -3  -3   2      917.05      983.79      7.49 o 
  -2  -3   2        8.43        9.68      0.45 o 
  -1  -3   2      420.82      425.71      4.32 o 
   0  -3   2      142.47      151.43      1.61 o 
   1  -3   2     2524.89     2756.05     17.99 o 
   2  -3   2      572.21      658.49      4.81 o 
   3  -3   2      644.15      776.83      6.24 o 
   4  -3   2      732.27      819.69      7.62 o 
   5  -3   2        3.59        0.04      0.44 o 
   6  -3   2       25.34       30.39      1.45 o 
   7  -3   2      717.67      701.86     10.25 o 
   8  -3   2       14.31       13.20      2.11 o 
   9  -3   2      271.12      255.91      5.62 o 
  10  -3   2        0.25        0.40      1.12 o 
  11  -3   2       13.04       13.46      2.25 o 
  12  -3   2        0.12        0.47      3.48 o 
 -12  -2   2      114.71      118.70      5.96 o 
 -11  -2   2       13.58       13.54      2.33 o 
 -10  -2   2       33.60       35.31      2.97 o 
  -9  -2   2        6.65        5.62      3.04 o 
  -8  -2   2        0.01        0.56      1.11 o 
  -7  -2   2      412.68      420.43      8.25 o 
  -6  -2   2        0.04        0.53      0.53 o 
  -5  -2   2       88.27       67.57      1.73 o 
  -4  -2   2      498.01      521.37      4.79 o 
  -3  -2   2     2119.59     2384.22     19.11 o 
  -2  -2   2     1231.07     1353.67     10.49 o 
  -1  -2   2      503.62      535.78      4.74 o 
   0  -2   2    10336.60    10060.73    114.56 o 
   1  -2   2     2319.50     2465.53     16.05 o 
   2  -2   2     4982.64     5163.88     38.69 o 
   3  -2   2       97.59      122.55      1.70 o 
   4  -2   2        5.69        2.60      0.45 o 
   5  -2   2       68.64       71.84      1.57 o 
   6  -2   2       17.76       23.41      1.56 o 
   7  -2   2      490.60      503.17     10.82 o 
   8  -2   2       44.76       47.41      3.08 o 
   9  -2   2        0.27        2.78      1.74 o 
  10  -2   2      111.53      110.88      4.59 o 
  11  -2   2       61.87       60.45      3.96 o 
  12  -2   2       77.42       91.73     15.63 o 
 -12  -1   2        4.09        3.74      2.24 o 
 -11  -1   2       12.78       11.41      2.39 o 
 -10  -1   2       20.94       20.77      2.77 o 
  -9  -1   2      224.85      202.74      5.72 o 
  -8  -1   2       24.01       22.00      2.16 o 
  -7  -1   2        5.56       11.23      1.34 o 
  -6  -1   2      256.03      303.57      5.29 o 
  -5  -1   2      263.36      245.79      2.75 o 
  -4  -1   2      905.47     1000.21      9.15 o 
  -3  -1   2      584.12      613.03      5.44 o 
  -2  -1   2      739.59      673.05      6.76 o 
  -1  -1   2      550.61      616.14      5.68 o 
   0  -1   2     1587.10     1550.62     12.57 o 
   1  -1   2      179.88      213.64      2.10 o 
   2  -1   2    11488.48    12050.51     86.11 o 
   3  -1   2      309.48      349.51      3.67 o 
   4  -1   2      126.00      163.99      1.80 o 
   5  -1   2      778.24      853.73      9.03 o 
   6  -1   2      271.68      278.77      4.20 o 
   7  -1   2       70.06       67.60      2.11 o 
   8  -1   2      107.28      107.00      4.69 o 
   9  -1   2       46.96       44.64      3.09 o 
  10  -1   2        0.53       -0.65      1.45 o 
  11  -1   2        4.25        6.19      2.30 o 
  12  -1   2       58.94       56.03      4.14 o 
 -12   0   2      113.61      133.12      5.75 o 
 -11   0   2        8.48        8.57      2.23 o 
 -10   0   2        3.70        2.83      1.77 o 
  -9   0   2        6.61        5.99      1.66 o 
  -8   0   2        1.22        0.20      1.18 o 
  -7   0   2      104.72       91.16      2.86 o 
  -6   0   2      136.17      165.26      3.36 o 
  -5   0   2      152.67      173.32      2.33 o 
  -4   0   2     2287.31     2714.17     23.42 o 
  -3   0   2      102.42      140.71      2.08 o 
  -2   0   2      572.23      551.60      6.26 o 
  -1   0   2     1651.15     1768.05     18.10 o 
   0   0   2     3447.91     3427.84     59.70 o 
   1   0   2     1538.50     1572.87     12.74 o 
   2   0   2     3063.13     3262.54     29.27 o 
   3   0   2      139.44      158.36      1.71 o 
   4   0   2      196.14      205.13      2.06 o 
   5   0   2      317.00      363.89      3.58 o 
   6   0   2        0.80        0.33      0.43 o 
   7   0   2        5.70        4.63      1.33 o 
   8   0   2      377.54      376.90     11.10 o 
   9   0   2       19.48       19.77      2.12 o 
  10   0   2       45.54       47.14      3.26 o 
  11   0   2       29.14       34.02      3.14 o 
  12   0   2       74.48       73.78      4.42 o 
 -11   1   2        0.72        1.62      2.10 o 
 -10   1   2       21.85       20.41      2.68 o 
  -9   1   2       82.30       77.79      3.86 o 
  -8   1   2       17.01       11.74      1.92 o 
  -7   1   2       72.48       62.58      6.69 o 
  -6   1   2        7.48       12.10      1.35 o 
  -5   1   2        0.95        0.46      0.40 o 
  -4   1   2      168.47      166.86      2.39 o 
  -3   1   2      427.26      422.32      4.43 o 
  -2   1   2       33.55       35.77      0.97 o 
  -1   1   2     1039.10     1097.38     11.55 o 
   0   1   2       54.51       56.63      1.30 o 
   1   1   2      782.18      814.26      8.48 o 
   2   1   2     7165.30     7968.18    166.46 o 
   3   1   2      348.20      374.40      5.53 o 
   4   1   2       31.66       25.96      0.61 o 
   5   1   2        6.68        5.77      0.43 o 
   6   1   2       59.46       82.00      1.63 o 
   7   1   2       58.35       52.51      1.93 o 
   8   1   2      241.89      235.22      5.41 o 
   9   1   2        0.50        2.03      1.28 o 
  10   1   2        0.01       -1.04      1.18 o 
  11   1   2       74.47       81.19      6.60 o 
  12   1   2       16.83       21.40      4.91 o 
 -11   2   2        5.50        7.95      2.58 o 
 -10   2   2      106.80      111.03      5.06 o 
  -9   2   2        1.90        3.54      1.63 o 
  -8   2   2       98.18       68.68      3.49 o 
  -7   2   2       59.53       60.83      3.08 o 
  -6   2   2      977.89      942.19     15.72 o 
  -5   2   2       23.65       18.66      1.08 o 
  -4   2   2        1.31        2.53      0.45 o 
  -3   2   2     1520.96     1650.38     15.91 o 
  -2   2   2      150.32      161.55      1.93 o 
  -1   2   2      511.08      529.10      4.79 o 
   0   2   2     4362.83     4535.34     53.46 o 
   1   2   2     1895.54     2050.93     17.51 o 
   2   2   2     8288.15     8683.32    141.66 o 
   3   2   2     1822.13     2048.79     32.71 o 
   4   2   2        2.15        4.05      0.76 o 
   5   2   2        0.89        4.43      0.43 o 
   6   2   2      183.59      211.42      2.71 o 
   7   2   2      166.80      200.34      2.87 o 
   8   2   2        0.55        0.36      1.39 o 
   9   2   2      155.62      129.65      4.01 o 
  10   2   2        0.03       -0.35      1.18 o 
  11   2   2      106.63      121.62      4.51 o 
  12   2   2       13.09       12.20      2.58 o 
 -11   3   2       10.04        9.56      2.51 o 
 -10   3   2      216.48      229.09      7.19 o 
  -9   3   2       26.69       23.97      2.80 o 
  -8   3   2       33.50       31.59      2.83 o 
  -7   3   2      362.66      321.30      7.31 o 
  -6   3   2      197.15      186.51      5.05 o 
  -5   3   2       77.53       71.55      1.86 o 
  -4   3   2      209.81      197.37      2.62 o 
  -3   3   2       19.66       32.46      0.82 o 
  -2   3   2      535.75      567.91      5.55 o 
  -1   3   2      789.50      886.87      6.48 o 
   0   3   2      229.13      266.82      2.52 o 
   1   3   2       77.19       83.15      1.15 o 
   2   3   2      733.78      721.14      6.35 o 
   3   3   2      403.93      437.01      6.38 o 
   4   3   2       40.94       48.37      2.06 o 
   5   3   2        8.31        8.51      1.05 o 
   6   3   2      254.90      267.98      3.69 o 
   7   3   2       12.39        9.91      0.75 o 
   8   3   2        4.67        2.44      0.86 o 
   9   3   2       82.78       73.67      5.63 o 
  10   3   2       68.94       82.85      3.36 o 
  11   3   2      128.69      132.89      5.74 o 
  12   3   2       36.67       35.43      3.35 o 
 -11   4   2       17.67       17.54      3.91 o 
 -10   4   2        9.49       13.75      6.05 o 
  -9   4   2        3.59        4.64      2.46 o 
  -8   4   2       39.68       41.46      3.26 o 
  -7   4   2       26.05       23.73      2.44 o 
  -6   4   2       15.96       15.16      2.34 o 
  -5   4   2       26.50       28.26      1.86 o 
  -4   4   2       28.52       24.40      1.04 o 
  -3   4   2       71.97       58.91      1.24 o 
  -2   4   2     3079.18     3364.32     24.51 o 
  -1   4   2      238.61      244.74      2.21 o 
   0   4   2      108.51      122.97      1.37 o 
   1   4   2       19.74       20.70      0.72 o 
   2   4   2     1030.37     1094.52      9.86 o 
   3   4   2       10.93       16.54      0.51 o 
   4   4   2       78.30       81.73      1.41 o 
   5   4   2      476.31      444.10      9.24 o 
   6   4   2        0.24        0.35      0.65 o 
   7   4   2      106.21      134.15      3.99 o 
   8   4   2      528.66      542.06      7.44 o 
   9   4   2        0.52        3.53      1.13 o 
  10   4   2       41.37       44.38      2.58 o 
  11   4   2       40.40       38.24      2.74 o 
  12   4   2       12.94       12.46      2.33 o 
 -11   5   2       14.39       16.88      3.57 o 
 -10   5   2       20.71       18.37      2.90 o 
  -9   5   2        0.77        1.57      1.32 o 
  -8   5   2        7.33        7.19      1.93 o 
  -7   5   2       77.70       68.15      3.65 o 
  -6   5   2       34.48       39.54      4.87 o 
  -5   5   2     1365.84     1279.49     16.49 o 
  -4   5   2      112.92      116.72      1.99 o 
  -3   5   2      155.37      163.38      1.93 o 
  -2   5   2     1368.91     1446.57     11.15 o 
  -1   5   2     1354.13     1501.57     10.34 o 
   0   5   2     1273.95     1355.02      9.29 o 
   1   5   2      350.43      391.76      4.14 o 
   2   5   2      166.74      175.44      1.99 o 
   3   5   2      503.97      572.18      4.72 o 
   4   5   2      105.48      110.55      2.53 o 
   5   5   2        0.06        1.27      0.34 o 
   6   5   2     1062.80     1034.83     13.43 o 
   7   5   2      252.26      242.27      5.68 o 
   8   5   2      716.35      683.78     12.00 o 
   9   5   2        2.58        2.43      0.90 o 
  10   5   2       60.12       60.09      5.32 o 
  11   5   2      173.51      181.67      8.82 o 
  12   5   2       13.10       13.51      1.97 o 
 -10   6   2        4.35        7.55      2.44 o 
  -9   6   2       86.90       89.68      3.90 o 
  -8   6   2       23.01       31.01      3.13 o 
  -7   6   2        9.01        6.42      1.42 o 
  -6   6   2       45.80       39.17      2.11 o 
  -5   6   2        0.98        1.20      0.99 o 
  -4   6   2      591.18      591.78      6.47 o 
  -3   6   2      240.66      265.08      2.90 o 
  -2   6   2      915.39      952.45      7.12 o 
  -1   6   2      368.93      398.58      3.45 o 
   0   6   2     1166.46     1190.31      9.08 o 
   1   6   2      181.10      189.23      2.56 o 
   2   6   2       28.66       35.06      0.88 o 
   3   6   2      134.36      156.27      1.84 o 
   4   6   2      168.68      194.43      2.43 o 
   5   6   2       81.81       91.74      2.56 o 
   6   6   2      932.17      957.57     11.07 o 
   7   6   2        0.72        1.06      0.58 o 
   8   6   2      540.19      522.57      8.54 o 
   9   6   2       70.44       85.84      3.26 o 
  10   6   2        0.25        0.26      0.95 o 
  11   6   2       36.55       33.62      2.26 o 
  12   6   2       27.51       36.58      4.39 o 
 -10   7   2       27.95       22.42      3.79 o 
  -9   7   2       43.85       44.88      3.67 o 
  -8   7   2        0.88        0.18      1.31 o 
  -7   7   2       40.26       38.13      2.33 o 
  -6   7   2      240.38      243.97      4.85 o 
  -5   7   2      153.88      144.13      3.47 o 
  -4   7   2      182.40      140.20      2.99 o 
  -3   7   2      119.67      125.99      2.04 o 
  -2   7   2       11.41       10.41      0.66 o 
  -1   7   2       24.39       28.01      0.89 o 
   0   7   2     1743.65     1853.77     12.26 o 
   1   7   2     2440.12     2745.18     22.57 o 
   2   7   2     1767.98     1883.12     16.93 o 
   3   7   2       56.66       59.63      1.22 o 
   4   7   2        0.67        1.10      0.41 o 
   5   7   2     1815.80     1722.58     16.41 o 
   6   7   2      309.58      319.90      3.75 o 
   7   7   2        0.26       -0.57      0.57 o 
   8   7   2        0.00       -0.05      0.72 o 
   9   7   2      439.08      452.25      7.18 o 
  10   7   2        1.39        0.34      1.10 o 
  11   7   2       12.12        8.30      2.02 o 
  12   7   2        1.15        1.24      1.29 o 
  -9   8   2       13.50       10.67      2.01 o 
  -8   8   2       26.46       22.99      2.41 o 
  -7   8   2        0.05       -1.05      1.05 o 
  -6   8   2       56.21       58.87      3.21 o 
  -5   8   2       85.35       75.44      2.63 o 
  -4   8   2        1.00       -0.71      0.71 o 
  -3   8   2      127.07      116.57      2.23 o 
  -2   8   2      482.69      478.83      4.36 o 
  -1   8   2        7.72        6.47      0.60 o 
   0   8   2      111.12      112.61      1.62 o 
   1   8   2      551.57      578.75      6.40 o 
   2   8   2      130.21      130.23      2.10 o 
   3   8   2       26.43       21.87      1.02 o 
   4   8   2       26.86       25.38      0.92 o 
   5   8   2      462.55      442.85      7.76 o 
   6   8   2      157.72      147.39      3.36 o 
   7   8   2        1.01        1.96      0.89 o 
   8   8   2        1.13       -0.89      0.89 o 
   9   8   2       19.15       20.16      1.94 o 
  10   8   2       13.18       12.34      1.39 o 
  11   8   2      103.90      110.12      4.60 o 
  12   8   2       77.85       96.71      6.40 o 
  -9   9   2      129.99      149.39     11.44 o 
  -8   9   2        2.47        1.64      1.36 o 
  -7   9   2      181.33      172.61      4.51 o 
  -6   9   2       40.71       49.37      2.83 o 
  -5   9   2       16.12       10.70      1.50 o 
  -4   9   2        1.10        3.68      0.99 o 
  -3   9   2       40.48       34.58      1.73 o 
  -2   9   2      394.13      398.98      4.76 o 
  -1   9   2      106.28       99.82      2.01 o 
   0   9   2      476.59      443.10      4.97 o 
   1   9   2      173.35      187.88      3.23 o 
   2   9   2       35.34       37.75      1.65 o 
   3   9   2      112.96      113.06      2.89 o 
   4   9   2        0.34       -0.21      0.62 o 
   5   9   2      221.59      196.07      4.74 o 
   6   9   2      208.28      209.72      4.97 o 
   7   9   2        3.61        2.01      0.95 o 
   8   9   2       16.51       18.17      1.56 o 
   9   9   2       15.71       19.35      1.66 o 
  10   9   2       45.09       45.06      2.67 o 
  11   9   2       21.99       20.55      1.97 o 
  12   9   2       36.13       37.37      6.88 o 
  -8  10   2       31.37       32.17      3.56 o 
  -7  10   2        0.86        1.86      1.80 o 
  -6  10   2       44.81       45.32      3.52 o 
  -5  10   2       37.35       30.54      2.85 o 
  -4  10   2       90.98       96.55      3.29 o 
  -3  10   2        2.47        0.83      1.13 o 
  -2  10   2        4.00        0.88      0.95 o 
  -1  10   2      208.17      180.07      4.04 o 
   0  10   2       31.51       23.14      1.40 o 
   1  10   2      359.77      346.22      5.42 o 
   2  10   2        5.41        4.37      1.19 o 
   3  10   2       75.18       72.62      3.02 o 
   4  10   2      959.13      850.27     13.49 o 
   5  10   2      288.66      234.30      5.53 o 
   6  10   2        0.09       -0.60      1.03 o 
   7  10   2       18.91       20.75      1.99 o 
   8  10   2       31.35       33.96      2.45 o 
   9  10   2        2.85        0.94      1.31 o 
  10  10   2       23.61       24.93      2.94 o 
  11  10   2       27.56       24.95      2.73 o 
  -8  11   2       20.28       13.43      4.00 o 
  -7  11   2       28.13       28.60      3.33 o 
  -6  11   2        0.67        1.74      1.69 o 
  -5  11   2      234.00      235.60      9.26 o 
  -4  11   2        1.37        2.27      1.38 o 
  -3  11   2        0.00       -0.27      1.15 o 
  -2  11   2       89.63       87.14      3.05 o 
  -1  11   2       55.89       63.78      2.16 o 
   0  11   2      137.47      124.58      2.85 o 
   1  11   2       13.44       13.92      1.56 o 
   2  11   2        6.74        6.77      1.30 o 
   3  11   2       79.27       72.78      3.10 o 
   4  11   2      152.63      130.53      4.12 o 
   5  11   2       22.31       21.14      2.09 o 
   6  11   2       37.79       29.10      3.49 o 
   7  11   2       38.68       36.36      5.12 o 
   8  11   2        8.73        8.91      1.72 o 
   9  11   2       34.01       35.64      2.70 o 
  10  11   2        0.28        3.58      2.00 o 
  11  11   2        0.03       -0.65      1.75 o 
  -7  12   2        5.71       13.51      2.62 o 
  -6  12   2        0.15        2.32      1.85 o 
  -5  12   2        1.72        4.63      1.92 o 
  -4  12   2       57.84       68.16      3.07 o 
  -3  12   2      102.33      107.78      3.58 o 
  -2  12   2       67.41       71.87      2.87 o 
  -1  12   2      189.25      175.02      4.61 o 
   0  12   2      106.56       83.58      3.20 o 
   1  12   2        8.50        3.38      1.09 o 
   2  12   2       92.32       95.88      3.22 o 
   3  12   2       12.49       18.24      2.08 o 
   4  12   2        2.28        0.76      1.27 o 
   5  12   2        0.60        0.09      1.92 o 
   6  12   2      237.22      232.95      6.02 o 
   7  12   2        7.44        5.10      2.00 o 
   8  12   2       39.94       42.14      3.64 o 
   9  12   2       18.78       14.95      3.02 o 
  10  12   2        2.23        3.76      2.29 o 
  11  12   2        0.74        1.16      2.16 o 
  -6  13   2       93.40      103.41      5.01 o 
  -5  13   2        0.36        1.64      1.69 o 
  -4  13   2        1.00       -1.32      1.45 o 
  -3  13   2      223.23      249.59      6.84 o 
  -2  13   2       13.62       11.62      1.93 o 
  -1  13   2       38.52       41.87      2.60 o 
   0  13   2       51.34       39.55      2.92 o 
   1  13   2       10.08        9.82      1.62 o 
   2  13   2      357.68      364.51      6.90 o 
   3  13   2       38.44       42.02      2.95 o 
   4  13   2       17.30       17.20      2.49 o 
   5  13   2      194.86      200.07      7.90 o 
   6  13   2       17.91       20.73      2.93 o 
   7  13   2       13.38       20.79      2.94 o 
   8  13   2       26.60       34.90      4.25 o 
   9  13   2       29.35       32.23      4.20 o 
  10  13   2        4.97        5.63      2.64 o 
  -5  14   2        1.70        1.12      2.10 o 
  -4  14   2       34.82       35.86      2.92 o 
  -3  14   2       17.55       17.38      2.31 o 
  -2  14   2      165.37      169.71      8.57 o 
  -1  14   2        1.80        4.07      2.32 o 
   0  14   2        8.13        7.10      2.00 o 
   1  14   2        0.59        0.95      1.41 o 
   2  14   2        5.55        1.26      2.08 o 
   3  14   2        3.69        5.17      2.09 o 
   4  14   2      119.77      113.75      5.61 o 
   5  14   2      438.30      457.36     12.32 o 
   6  14   2       12.39       10.08      3.57 o 
   7  14   2      119.01      135.21      7.73 o 
   8  14   2       77.02       89.09      6.42 o 
   9  14   2       67.91       72.94      5.84 o 
  -4  15   2       15.71       14.89      2.32 o 
  -3  15   2       86.18       89.26      3.97 o 
  -2  15   2       48.20       49.98      4.40 o 
  -1  15   2      159.42      184.66      7.19 o 
   0  15   2        3.85        3.68      2.09 o 
   1  15   2        8.55       -1.09      4.08 o 
   2  15   2        7.99       10.11      2.44 o 
   3  15   2        0.00       -1.17      1.79 o 
   4  15   2        6.23       10.74      2.80 o 
   5  15   2      206.95      212.60     10.76 o 
   6  15   2       11.73       15.56      4.12 o 
   7  15   2      143.37      157.71      9.01 o 
   8  15   2        1.62       -1.70      2.65 o 
   9  15   2       22.47       20.66      4.19 o 
  -3  16   2        7.82        8.44      4.22 o 
  -2  16   2      187.68      193.53     10.76 o 
  -1  16   2       19.52       16.43      4.83 o 
   0  16   2        0.15        8.21      4.44 o 
   1  16   2       28.86       28.14      5.73 o 
   2  16   2        0.09        0.60      2.60 o 
   3  16   2       64.52       68.57      7.47 o 
   4  16   2       18.07       25.88      5.20 o 
   5  16   2        7.94        8.91      3.86 o 
   6  16   2       47.19       34.07      5.34 o 
   7  16   2        2.61        2.72      3.53 o 
  -1  17   2      246.60      272.83     13.14 o 
   0  17   2      212.17      202.19     11.35 o 
   1  17   2        8.03       12.14      5.23 o 
   2  17   2        0.81        1.63      4.44 o 
   3  17   2       30.58       30.86      5.92 o 
   4  17   2       15.62       18.00      4.89 o 
   5  17   2       31.48       23.00      5.43 o 
   6  17   2       14.01       16.47      4.92 o 
  -5 -16   3        1.58        2.92      2.59 o 
  -4 -16   3       94.42      112.53     12.26 o 
  -3 -16   3        9.19       11.91      3.07 o 
  -2 -16   3       13.35       14.05      3.18 o 
  -1 -16   3       78.97       80.90      6.20 o 
   0 -16   3       20.42       21.43      3.99 o 
   1 -16   3        0.92        1.27      3.51 o 
   2 -16   3       91.93      104.24      5.87 o 
  -6 -15   3        0.09        3.10      3.05 o 
  -5 -15   3       59.68       73.50      5.51 o 
  -4 -15   3        0.76        2.20      2.45 o 
  -3 -15   3       35.89       36.89      4.14 o 
  -2 -15   3       29.18       30.81      3.88 o 
  -1 -15   3      238.70      259.34      9.03 o 
   0 -15   3        0.21        0.37      2.13 o 
   1 -15   3       36.19       44.05      4.31 o 
   2 -15   3      130.64      127.61      6.21 o 
   3 -15   3        7.69        7.94      2.64 o 
  -8 -14   3       36.59       34.11      4.77 o 
  -7 -14   3       94.31      106.45      6.91 o 
  -6 -14   3       18.23       16.67      3.24 o 
  -5 -14   3      206.50      215.04      8.03 o 
  -4 -14   3       16.79       19.23      5.01 o 
  -3 -14   3      109.73      118.34      5.52 o 
  -2 -14   3       23.01       27.26      3.98 o 
  -1 -14   3        5.50        8.69      2.71 o 
   0 -14   3      104.92      119.79      5.92 o 
   1 -14   3        7.99        7.79      2.55 o 
   2 -14   3       75.87       78.01      4.88 o 
   3 -14   3      124.65      144.45      4.24 o 
   4 -14   3       12.18       13.21      2.29 o 
   5 -14   3       20.28       21.11      3.29 o 
  -8 -13   3        0.58       -2.08      2.20 o 
  -7 -13   3      124.83      124.63      6.07 o 
  -6 -13   3       27.91       32.17      5.27 o 
  -5 -13   3       78.01       83.51      5.14 o 
  -4 -13   3       40.66       37.93      3.26 o 
  -3 -13   3        0.00        1.88      1.64 o 
  -2 -13   3        4.06        0.53      1.38 o 
  -1 -13   3       10.95       10.27      1.79 o 
   0 -13   3        0.00       -2.68      2.68 o 
   1 -13   3      519.37      502.32     12.48 o 
   2 -13   3        5.61        7.81      1.71 o 
   3 -13   3      246.42      254.64      6.47 o 
   4 -13   3       52.28       54.06      7.01 o 
   5 -13   3      148.20      139.52      6.38 o 
   6 -13   3       35.34       34.95      4.54 o 
  -9 -12   3        3.81        2.43      2.38 o 
  -8 -12   3        1.23        1.18      3.94 o 
  -7 -12   3        0.77        1.63      3.65 o 
  -6 -12   3       26.03       24.66      4.68 o 
  -5 -12   3       21.75       21.21      2.53 o 
  -4 -12   3       32.27       32.05      3.02 o 
  -3 -12   3      189.87      195.89      5.81 o 
  -2 -12   3      176.71      170.86      4.60 o 
  -1 -12   3        5.82        5.35      1.38 o 
   0 -12   3       19.30       22.95      2.50 o 
   1 -12   3       41.92       37.83      2.56 o 
   2 -12   3        9.52        7.11      1.69 o 
   3 -12   3      151.87      140.40      4.62 o 
   4 -12   3       93.02       91.73      3.89 o 
   5 -12   3       97.88       94.22      5.14 o 
   6 -12   3        6.80        5.64      2.26 o 
   7 -12   3       70.79       60.25      5.16 o 
 -10 -11   3        8.32        7.13      2.61 o 
  -9 -11   3       84.80       83.78      5.71 o 
  -8 -11   3        0.09        1.36      2.13 o 
  -7 -11   3        1.75        6.11      2.31 o 
  -6 -11   3        3.23        4.52      1.94 o 
  -5 -11   3      450.79      424.09      9.12 o 
  -4 -11   3      120.76      121.72      4.48 o 
  -3 -11   3      258.64      218.88      5.93 o 
  -2 -11   3       60.80       57.10      2.89 o 
  -1 -11   3       16.76       16.89      2.98 o 
   0 -11   3      217.49      216.56      5.03 o 
   1 -11   3      117.67      111.19      3.20 o 
   2 -11   3        0.18        0.49      1.29 o 
   3 -11   3       82.17       87.07      3.63 o 
   4 -11   3       24.08       21.01      2.24 o 
   5 -11   3        4.49        7.22      2.32 o 
   6 -11   3       10.96       10.22      2.50 o 
   7 -11   3        0.01        0.54      1.67 o 
   8 -11   3       13.97       14.20      2.75 o 
 -10 -10   3      100.30      104.88      5.36 o 
  -9 -10   3        0.05       -0.33      1.98 o 
  -8 -10   3        0.37        1.32      2.09 o 
  -7 -10   3       25.16       23.57      2.53 o 
  -6 -10   3       51.28       54.07      4.95 o 
  -5 -10   3      465.20      444.83      9.10 o 
  -4 -10   3       68.64       70.61      3.38 o 
  -3 -10   3      585.59      542.61     10.22 o 
  -2 -10   3      491.71      490.42      8.02 o 
  -1 -10   3      617.88      580.58      9.05 o 
   0 -10   3      113.17      111.70      3.95 o 
   1 -10   3        8.29        4.17      0.96 o 
   2 -10   3       68.32       72.98      3.74 o 
   3 -10   3      129.13      129.48      4.12 o 
   4 -10   3       28.47       22.06      1.95 o 
   5 -10   3       30.30       27.91      2.78 o 
   6 -10   3        4.43        7.96      2.16 o 
   7 -10   3        0.43       -1.77      1.77 o 
   8 -10   3        0.12        0.64      2.40 o 
 -10  -9   3       50.76       54.23      5.32 o 
  -9  -9   3        7.53        8.18      1.97 o 
  -8  -9   3       12.55       13.04      2.04 o 
  -7  -9   3       11.17        8.07      1.72 o 
  -6  -9   3        7.74        6.97      1.60 o 
  -5  -9   3        0.49        2.77      1.30 o 
  -4  -9   3       10.73        7.27      1.51 o 
  -3  -9   3      289.40      239.09      5.81 o 
  -2  -9   3       75.19       69.66      3.92 o 
  -1  -9   3      271.63      236.08      4.82 o 
   0  -9   3        4.53        4.87      0.89 o 
   1  -9   3      265.21      231.54      3.64 o 
   2  -9   3       80.00       80.35      2.36 o 
   3  -9   3      406.22      370.29      7.73 o 
   4  -9   3       81.01       87.18      2.68 o 
   5  -9   3       52.50       53.07      2.76 o 
   6  -9   3       49.37       48.29      2.63 o 
   7  -9   3       11.92       10.96      1.72 o 
   8  -9   3        2.20        2.23      1.17 o 
   9  -9   3       45.34       34.35      3.70 o 
 -11  -8   3       87.18      101.76      4.52 o 
 -10  -8   3       25.51       24.99      2.86 o 
  -9  -8   3       14.09       10.44      3.18 o 
  -8  -8   3        4.28        4.88      1.41 o 
  -7  -8   3       37.17       33.22      3.30 o 
  -6  -8   3       52.75       51.17      2.94 o 
  -5  -8   3       68.78       57.69      2.87 o 
  -4  -8   3       85.98       76.97      3.97 o 
  -3  -8   3      126.43      111.95      3.70 o 
  -2  -8   3      188.29      158.35      3.32 o 
  -1  -8   3       97.84       94.20      2.55 o 
   0  -8   3      851.66      802.55     11.19 o 
   1  -8   3      492.03      479.50      5.04 o 
   2  -8   3      262.25      286.60      3.51 o 
   3  -8   3       16.30       11.06      0.96 o 
   4  -8   3      117.68      103.78      2.57 o 
   5  -8   3      139.43      148.41      3.66 o 
   6  -8   3      149.28      141.45      4.24 o 
   7  -8   3      180.12      181.77      4.82 o 
   8  -8   3       18.52       15.38      1.89 o 
   9  -8   3        4.24        1.11      2.64 o 
  10  -8   3       19.84       20.05      4.11 o 
 -11  -7   3       12.72       12.53      2.26 o 
 -10  -7   3      107.63      105.84      4.30 o 
  -9  -7   3        6.97        7.38      1.51 o 
  -8  -7   3       86.19       83.40      3.17 o 
  -7  -7   3       68.97       67.13      2.76 o 
  -6  -7   3       38.56       35.02      2.12 o 
  -5  -7   3       80.73       87.00      2.15 o 
  -4  -7   3      201.91      184.55      5.66 o 
  -3  -7   3       60.65       60.77      1.90 o 
  -2  -7   3       38.68       36.22      1.29 o 
  -1  -7   3        0.00        0.54      0.46 o 
   0  -7   3       49.08       51.25      1.26 o 
   1  -7   3       67.27       61.42      1.27 o 
   2  -7   3       26.07       32.50      1.03 o 
   3  -7   3      168.90      147.70      2.43 o 
   4  -7   3      608.39      563.34      6.43 o 
   5  -7   3       14.01       13.61      1.90 o 
   6  -7   3       12.40       10.33      1.43 o 
   7  -7   3      138.51      132.96      3.62 o 
   8  -7   3       78.60       78.14      3.99 o 
   9  -7   3       22.66       23.93      3.27 o 
  10  -7   3        6.18        5.48      2.33 o 
 -11  -6   3       34.67       32.17      2.99 o 
 -10  -6   3       14.44       17.16      2.28 o 
  -9  -6   3        4.03        2.63      1.26 o 
  -8  -6   3      297.49      276.30      5.69 o 
  -7  -6   3        9.79        8.12      1.28 o 
  -6  -6   3       65.02       63.50      2.45 o 
  -5  -6   3      302.22      260.98      4.05 o 
  -4  -6   3       84.57       72.60      1.74 o 
  -3  -6   3       34.76       37.18      1.29 o 
  -2  -6   3      246.53      277.16      3.63 o 
  -1  -6   3      454.43      467.64      4.49 o 
   0  -6   3      600.40      639.95      5.25 o 
   1  -6   3      698.26      710.99      5.57 o 
   2  -6   3       44.40       51.34      1.12 o 
   3  -6   3       33.50       37.06      1.05 o 
   4  -6   3      242.53      256.21      3.39 o 
   5  -6   3        1.56        1.85      0.79 o 
   6  -6   3       27.69       26.72      1.79 o 
   7  -6   3      140.16      141.13      4.12 o 
   8  -6   3        0.21        1.28      1.19 o 
   9  -6   3      100.94      108.33      4.10 o 
  10  -6   3       29.36       25.95      2.58 o 
  11  -6   3      130.75      117.21      6.62 o 
 -11  -5   3       18.86       20.83      2.58 o 
 -10  -5   3        4.86        4.80      1.75 o 
  -9  -5   3      151.08      136.71      4.00 o 
  -8  -5   3      249.98      224.57      4.98 o 
  -7  -5   3       18.08       24.28      1.84 o 
  -6  -5   3      114.77       95.26      2.89 o 
  -5  -5   3        1.33        2.10      1.19 o 
  -4  -5   3      378.65      364.73      3.90 o 
  -3  -5   3      390.74      460.68      4.99 o 
  -2  -5   3      289.09      316.68      3.82 o 
  -1  -5   3       56.67       59.65      1.05 o 
   0  -5   3      616.25      617.06      4.53 o 
   1  -5   3     1408.90     1477.65     10.29 o 
   2  -5   3      989.16     1107.25      8.02 o 
   3  -5   3      230.21      222.16      2.57 o 
   4  -5   3      610.44      594.50      6.04 o 
   5  -5   3        7.50        7.77      0.95 o 
   6  -5   3       62.07       60.12      2.22 o 
   7  -5   3      114.62      119.21      3.66 o 
   8  -5   3        0.72       -0.44      1.20 o 
   9  -5   3       64.26       68.05      3.30 o 
  10  -5   3        0.07       -1.10      1.10 o 
  11  -5   3       17.34       18.59      3.95 o 
 -11  -4   3      113.78      128.48      6.79 o 
 -10  -4   3        1.83        2.93      2.13 o 
  -9  -4   3       32.64       29.37      3.99 o 
  -8  -4   3       28.25       28.13      2.05 o 
  -7  -4   3       52.53       60.19      2.88 o 
  -6  -4   3      215.05      178.48      5.72 o 
  -5  -4   3       83.24       75.33      1.90 o 
  -4  -4   3       78.75       97.21      1.43 o 
  -3  -4   3       16.48        8.55      0.52 o 
  -2  -4   3      390.30      428.87      4.64 o 
  -1  -4   3      768.47      854.53      7.57 o 
   0  -4   3       47.18       28.50      0.66 o 
   1  -4   3      750.22      744.13      5.50 o 
   2  -4   3      322.19      399.82      3.36 o 
   3  -4   3      745.11      830.27      6.14 o 
   4  -4   3       71.77       91.42      2.40 o 
   5  -4   3      394.47      399.51      5.19 o 
   6  -4   3      369.30      362.70      6.29 o 
   7  -4   3      629.21      612.58      9.84 o 
   8  -4   3       86.85       80.42      3.06 o 
   9  -4   3        9.47       10.07      1.73 o 
  10  -4   3       34.87       35.21      2.62 o 
  11  -4   3        0.29        1.30      1.77 o 
 -12  -3   3       28.05       30.39      3.13 o 
 -11  -3   3      128.41      146.19      5.34 o 
 -10  -3   3        1.83        1.33      1.76 o 
  -9  -3   3        6.65        2.07      1.37 o 
  -8  -3   3       64.44       52.69      2.50 o 
  -7  -3   3      228.91      216.74      5.11 o 
  -6  -3   3       83.50      103.58      2.71 o 
  -5  -3   3       78.53       78.51      1.74 o 
  -4  -3   3      368.15      449.58      4.48 o 
  -3  -3   3      208.81      230.46      2.50 o 
  -2  -3   3       64.40       88.03      1.29 o 
  -1  -3   3      337.55      317.57      3.21 o 
   0  -3   3      266.62      315.67      2.74 o 
   1  -3   3      480.71      501.82      3.99 o 
   2  -3   3     1015.90     1040.54      7.30 o 
   3  -3   3     1124.32     1321.38      9.12 o 
   4  -3   3       88.59       91.86      1.57 o 
   5  -3   3      874.09      955.81     12.11 o 
   6  -3   3       53.43       59.26      3.52 o 
   7  -3   3       56.73       63.75      4.47 o 
   8  -3   3      433.94      429.19      7.44 o 
   9  -3   3       41.27       42.03      2.75 o 
  10  -3   3       12.40        9.35      1.57 o 
  11  -3   3       23.77       16.97      2.03 o 
  12  -3   3        4.84        0.77      2.55 o 
 -12  -2   3       14.30       19.51      4.08 o 
 -11  -2   3      113.88      106.23      5.36 o 
 -10  -2   3       11.44        7.94      1.97 o 
  -9  -2   3        5.65        5.68      1.63 o 
  -8  -2   3        4.44        9.69      1.38 o 
  -7  -2   3        1.21        1.12      0.93 o 
  -6  -2   3        0.13        2.44      0.97 o 
  -5  -2   3      138.42      139.64      2.09 o 
  -4  -2   3      474.20      578.11      5.77 o 
  -3  -2   3     3016.73     3402.14     27.21 o 
  -2  -2   3     1206.21     1148.96      9.15 o 
  -1  -2   3        7.02        6.78      0.44 o 
   0  -2   3        0.49        0.50      0.36 o 
   1  -2   3     9823.58     9897.70     98.04 o 
   2  -2   3      827.14      885.64      6.48 o 
   3  -2   3     1036.97     1194.27      9.04 o 
   4  -2   3        3.79        4.44      0.48 o 
   5  -2   3      192.76      210.96      2.71 o 
   6  -2   3       30.15       37.25      1.51 o 
   7  -2   3      111.51      112.52      3.03 o 
   8  -2   3      774.03      749.98     14.17 o 
   9  -2   3        0.55       -0.58      0.90 o 
  10  -2   3        0.02       -1.24      1.71 o 
  11  -2   3       16.50       15.87      1.93 o 
  12  -2   3       51.34       55.55      4.27 o 
 -11  -1   3        9.74       12.25      2.49 o 
 -10  -1   3        0.34       -0.72      1.47 o 
  -9  -1   3        0.84        0.50      1.43 o 
  -8  -1   3        3.97        8.73      3.11 o 
  -7  -1   3       23.71       27.98      1.93 o 
  -6  -1   3      238.49      269.36      3.65 o 
  -5  -1   3      340.87      390.56      4.43 o 
  -4  -1   3       43.31       44.57      1.32 o 
  -3  -1   3      223.72      247.05      2.94 o 
  -2  -1   3       51.74       52.59      1.02 o 
  -1  -1   3      718.85      775.58      7.13 o 
   0  -1   3     7314.63     7289.26     72.83 o 
   1  -1   3    17696.99    18005.70    160.16 o 
   2  -1   3     4503.06     4812.61     36.32 o 
   3  -1   3     1588.99     1727.72     12.63 o 
   4  -1   3      550.68      614.00      5.56 o 
   5  -1   3       29.11       33.53      0.83 o 
   6  -1   3       32.69       31.09      1.38 o 
   7  -1   3      147.95      145.29      4.80 o 
   8  -1   3       30.30       33.91      2.67 o 
   9  -1   3       74.86       73.41      3.54 o 
  10  -1   3       35.77       34.82      2.93 o 
  11  -1   3       40.92       42.90      2.63 o 
  12  -1   3        6.45        7.62      2.28 o 
 -11   0   3       11.58       10.87      2.37 o 
 -10   0   3        3.49        2.66      1.70 o 
  -9   0   3        7.64        8.41      1.90 o 
  -8   0   3      130.25      108.04      4.08 o 
  -7   0   3       95.90       76.51      4.14 o 
  -6   0   3      197.37      168.97      2.82 o 
  -5   0   3       40.11       52.73      1.90 o 
  -4   0   3     1301.94     1522.25     14.98 o 
  -3   0   3     1109.42     1193.37     11.82 o 
  -2   0   3       42.84       28.30      0.92 o 
  -1   0   3      991.53     1051.75      9.32 o 
   0   0   3     2293.93     2238.44     25.00 o 
   1   0   3     2811.82     2979.77     25.47 o 
   2   0   3       65.89       76.92      1.03 o 
   3   0   3     2704.39     2947.59     23.49 o 
   4   0   3      825.09      886.11      6.75 o 
   5   0   3      593.30      679.04      6.56 o 
   6   0   3       58.46       47.34      1.38 o 
   7   0   3       30.78       31.84      4.42 o 
   8   0   3        0.31       -1.02      1.02 o 
   9   0   3       24.92       25.44      3.76 o 
  10   0   3       10.33        7.89      1.75 o 
  11   0   3       63.47       62.10      3.83 o 
  12   0   3        6.20        3.80      2.02 o 
 -11   1   3        8.82        4.48      3.28 o 
 -10   1   3        0.38       -0.92      1.76 o 
  -9   1   3        3.67        0.34      1.46 o 
  -8   1   3       49.12       49.66      3.29 o 
  -7   1   3      133.68      115.47      4.03 o 
  -6   1   3       14.01       23.14      2.38 o 
  -5   1   3      257.75      271.53      3.91 o 
  -4   1   3      233.67      208.57      2.86 o 
  -3   1   3       24.14       33.64      1.09 o 
  -2   1   3      685.80      763.91      7.81 o 
  -1   1   3     1662.36     1784.99     18.35 o 
   0   1   3     1053.86     1086.98     12.78 o 
   1   1   3     5512.24     5763.95     58.73 o 
   2   1   3      753.97      819.57      9.61 o 
   3   1   3      961.53     1098.09      9.47 o 
   4   1   3       24.23       27.61      0.83 o 
   5   1   3     1790.66     2039.86     17.63 o 
   6   1   3      715.58      801.03      9.13 o 
   7   1   3       61.44       50.65      1.87 o 
   8   1   3       29.91       35.51      2.31 o 
   9   1   3       26.40       23.32      2.12 o 
  10   1   3       10.10        9.35      1.78 o 
  11   1   3      162.65      155.28      5.18 o 
  12   1   3       36.71       31.80      3.12 o 
 -11   2   3       59.03       70.92      4.80 o 
 -10   2   3        8.69        6.25      2.17 o 
  -9   2   3        0.02        0.49      1.47 o 
  -8   2   3        6.27        5.50      2.29 o 
  -7   2   3      267.17      248.46      6.22 o 
  -6   2   3        0.00        1.64      1.08 o 
  -5   2   3      614.65      590.91      7.01 o 
  -4   2   3        0.89        0.44      0.42 o 
  -3   2   3        3.52        1.78      0.41 o 
  -2   2   3      182.76      182.73      2.99 o 
  -1   2   3     2527.03     2675.01     20.13 o 
   0   2   3       68.65       72.89      1.33 o 
   1   2   3     2553.87     2593.61     23.97 o 
   2   2   3        0.00        0.94      0.44 o 
   3   2   3       23.88       26.66      3.66 o 
   4   2   3        0.01        0.53      0.36 o 
   5   2   3       69.09       79.77      1.61 o 
   6   2   3      146.01      169.81      2.31 o 
   7   2   3       43.38       30.96      1.11 o 
   8   2   3        1.55        0.68      1.40 o 
   9   2   3        9.94       11.55      3.25 o 
  10   2   3       42.77       43.60      2.72 o 
  11   2   3       17.17       15.86      2.21 o 
  12   2   3       22.67       18.58      2.51 o 
  13   2   3        5.67       11.12      3.19 o 
 -11   3   3       12.99       16.27      2.99 o 
 -10   3   3        1.58        2.56      1.90 o 
  -9   3   3      166.62      161.52      5.79 o 
  -8   3   3       17.88       17.68      2.35 o 
  -7   3   3       38.98       39.33      2.95 o 
  -6   3   3      118.73      131.69      4.79 o 
  -5   3   3      243.18      226.12      4.46 o 
  -4   3   3      201.72      180.37      2.56 o 
  -3   3   3       16.10       30.89      0.86 o 
  -2   3   3      747.25      788.32      6.66 o 
  -1   3   3       11.98       14.00      0.56 o 
   0   3   3      386.59      363.83      3.79 o 
   1   3   3     6014.21     6095.50     56.76 o 
   2   3   3      484.94      511.02      4.83 o 
   3   3   3      264.29      311.38      6.05 o 
   4   3   3      245.74      287.94      6.11 o 
   5   3   3       34.75       41.89      2.06 o 
   6   3   3       65.64       66.91      1.89 o 
   7   3   3        0.04        1.22      0.51 o 
   8   3   3      353.04      348.35      8.20 o 
   9   3   3       39.91       38.39      6.05 o 
  10   3   3      243.47      246.24      5.86 o 
  11   3   3       32.83       30.13      2.58 o 
  12   3   3       59.82       58.01      3.51 o 
  13   3   3        3.42        1.75      1.85 o 
 -11   4   3        1.68        2.75      4.46 o 
 -10   4   3        9.53       10.22      2.57 o 
  -9   4   3      153.86      162.75      5.91 o 
  -8   4   3        3.44        3.74      1.66 o 
  -7   4   3       61.09       63.39      3.44 o 
  -6   4   3      279.12      271.83      6.56 o 
  -5   4   3       53.91       59.99      2.03 o 
  -4   4   3        0.30        0.22      0.44 o 
  -3   4   3      215.48      222.07      2.63 o 
  -2   4   3      949.85     1020.57      7.67 o 
  -1   4   3     2953.96     3155.14     22.62 o 
   0   4   3      118.29      134.40      1.56 o 
   1   4   3       51.62       43.29      1.06 o 
   2   4   3      746.99      810.50      7.37 o 
   3   4   3       41.73       49.52      0.86 o 
   4   4   3       63.46       68.71      1.80 o 
   5   4   3        0.39       -0.22      0.60 o 
   6   4   3        1.50        3.66      1.00 o 
   7   4   3     1879.27     1938.50     27.47 o 
   8   4   3       82.40       73.88      3.13 o 
   9   4   3        2.75        3.06      1.04 o 
  10   4   3       23.91       21.25      1.91 o 
  11   4   3        0.06        0.37      1.30 o 
  12   4   3        0.01       -1.56      1.56 o 
  13   4   3       47.48       45.40      3.70 o 
 -10   5   3      115.86      124.14      6.40 o 
  -9   5   3        3.47        5.75      2.04 o 
  -8   5   3       46.07       50.96      3.73 o 
  -7   5   3        0.01       -1.33      1.33 o 
  -6   5   3      735.53      691.57     12.44 o 
  -5   5   3      544.39      527.70      8.30 o 
  -4   5   3      909.46      865.89      8.94 o 
  -3   5   3        2.78        0.55      0.39 o 
  -2   5   3      515.38      589.06      4.70 o 
  -1   5   3     1577.94     1674.80     11.94 o 
   0   5   3       35.76       36.36      0.79 o 
   1   5   3       64.76       83.59      1.62 o 
   2   5   3     1047.30     1211.18     10.93 o 
   3   5   3      294.12      326.10      2.92 o 
   4   5   3      655.28      782.04      7.06 o 
   5   5   3      169.65      194.08      2.79 o 
   6   5   3      840.67      825.48     15.70 o 
   7   5   3      542.51      512.65      9.26 o 
   8   5   3       10.95       15.37      1.96 o 
   9   5   3       20.62       26.93      2.42 o 
  10   5   3        1.93        3.25      1.40 o 
  11   5   3       10.42       10.91      1.67 o 
  12   5   3       64.97       72.35      3.80 o 
  13   5   3       42.59       54.52      3.25 o 
 -10   6   3        1.12       -0.15      1.88 o 
  -9   6   3       24.91       23.23      2.45 o 
  -8   6   3       27.42       25.18      2.36 o 
  -7   6   3      108.02      106.65      3.73 o 
  -6   6   3      240.90      252.40      4.82 o 
  -5   6   3       66.41       85.77      2.76 o 
  -4   6   3      108.07      106.86      2.11 o 
  -3   6   3     1184.15     1185.21      9.19 o 
  -2   6   3       97.06      127.83      1.75 o 
  -1   6   3      138.74      119.98      1.59 o 
   0   6   3      217.01      197.11      2.03 o 
   1   6   3        1.31        1.38      0.34 o 
   2   6   3      314.93      366.75      3.70 o 
   3   6   3      445.20      560.85      4.78 o 
   4   6   3      540.22      565.34      5.50 o 
   5   6   3      587.68      585.87      6.09 o 
   6   6   3      466.09      453.64      7.59 o 
   7   6   3      431.06      438.10      7.15 o 
   8   6   3      157.75      160.76      4.09 o 
   9   6   3        0.00        1.14      1.05 o 
  10   6   3       13.32       14.04      2.67 o 
  11   6   3       14.38       18.07      1.79 o 
  12   6   3       47.31       52.05      2.73 o 
 -10   7   3        0.37       -0.25      2.16 o 
  -9   7   3       39.17       37.62      3.00 o 
  -8   7   3       43.85       46.13      3.10 o 
  -7   7   3       97.99       91.31      3.17 o 
  -6   7   3       26.31       26.54      1.93 o 
  -5   7   3       13.90        9.27      1.26 o 
  -4   7   3        0.02       -0.61      0.61 o 
  -3   7   3        8.81        7.14      0.75 o 
  -2   7   3       50.38       51.05      1.19 o 
  -1   7   3        0.28        0.40      0.36 o 
   0   7   3      584.12      632.58      5.00 o 
   1   7   3       80.84       85.48      1.63 o 
   2   7   3      804.61      853.11      8.31 o 
   3   7   3      100.69      103.19      1.58 o 
   4   7   3       82.82       98.63      1.70 o 
   5   7   3      230.63      205.70      2.88 o 
   6   7   3       99.39      103.08      1.88 o 
   7   7   3       36.16       37.09      2.17 o 
   8   7   3      162.67      156.12      4.11 o 
   9   7   3       45.89       55.82      3.24 o 
  10   7   3      115.13      103.66      5.24 o 
  11   7   3        1.38        1.68      2.41 o 
  12   7   3        2.82        0.89      2.17 o 
  -9   8   3        1.05        0.74      1.91 o 
  -8   8   3        4.70        2.56      1.48 o 
  -7   8   3      153.07      151.88      4.13 o 
  -6   8   3       81.81       71.87      4.93 o 
  -5   8   3        9.23        8.75      1.35 o 
  -4   8   3       18.43       13.39      1.21 o 
  -3   8   3      292.26      247.81      3.35 o 
  -2   8   3      121.18      120.25      1.87 o 
  -1   8   3       81.44       78.34      1.55 o 
   0   8   3      672.32      648.04      5.75 o 
   1   8   3     2757.01     2794.04     21.91 o 
   2   8   3       69.33       84.92      2.11 o 
   3   8   3       20.19       22.66      1.20 o 
   4   8   3      237.16      223.77      3.04 o 
   5   8   3      327.39      324.65      4.85 o 
   6   8   3      504.19      504.93      7.36 o 
   7   8   3        7.20        2.85      0.90 o 
   8   8   3       34.09       35.22      2.79 o 
   9   8   3        6.80        7.86      1.69 o 
  10   8   3       69.12       81.05      4.12 o 
  11   8   3       88.64       96.14      5.44 o 
  12   8   3      106.27      118.23      6.36 o 
  -9   9   3        2.65       -0.74      2.64 o 
  -8   9   3       48.49       49.77      3.47 o 
  -7   9   3       68.49       71.14      4.60 o 
  -6   9   3        6.35        5.62      1.55 o 
  -5   9   3       22.96       17.91      1.75 o 
  -4   9   3       35.52       39.06      1.86 o 
  -3   9   3       20.15       24.35      1.52 o 
  -2   9   3       14.85       11.12      0.94 o 
  -1   9   3       12.40        9.05      0.87 o 
   0   9   3       56.87       62.97      1.73 o 
   1   9   3        4.09       -0.33      1.11 o 
   2   9   3       38.00       48.71      1.75 o 
   3   9   3      189.99      186.85      3.77 o 
   4   9   3      804.61      757.34      8.94 o 
   5   9   3       29.83       33.47      2.13 o 
   6   9   3       95.19      104.69      3.32 o 
   7   9   3       10.82        8.13      1.19 o 
   8   9   3       52.37       53.16      2.27 o 
   9   9   3        7.26        9.92      1.28 o 
  10   9   3       24.75       24.21      1.91 o 
  11   9   3       21.17       17.58      4.93 o 
  -8  10   3       59.43       65.86      4.64 o 
  -7  10   3       24.21       30.47      3.22 o 
  -6  10   3      131.31      126.73      5.07 o 
  -5  10   3      135.03      137.72      6.41 o 
  -4  10   3      180.67      167.36      4.16 o 
  -3  10   3        3.84        4.46      1.24 o 
  -2  10   3       14.50       14.31      1.42 o 
  -1  10   3       25.04       29.63      1.49 o 
   0  10   3      901.13      827.65      9.21 o 
   1  10   3        0.92       -0.35      0.80 o 
   2  10   3      233.05      228.82      5.10 o 
   3  10   3       23.70       26.05      2.05 o 
   4  10   3      273.36      242.24      6.53 o 
   5  10   3       18.02       17.16      2.40 o 
   6  10   3      273.19      291.41      6.70 o 
   7  10   3       14.03       11.98      1.66 o 
   8  10   3       51.45       60.05      2.89 o 
   9  10   3       55.10       62.93      3.92 o 
  10  10   3       70.22       73.01      3.82 o 
  11  10   3        0.06        0.20      1.52 o 
  -8  11   3        9.15        8.38      2.76 o 
  -7  11   3       42.09       38.81      4.31 o 
  -6  11   3       32.13       32.81      3.24 o 
  -5  11   3       17.39       13.37      2.32 o 
  -4  11   3       86.85      108.32      3.49 o 
  -3  11   3       65.36       66.46      3.22 o 
  -2  11   3       16.27       19.91      1.79 o 
  -1  11   3        2.88        0.81      0.91 o 
   0  11   3       15.22       19.26      2.02 o 
   1  11   3       77.38       70.80      2.73 o 
   2  11   3      273.55      267.46      5.19 o 
   3  11   3        4.37        2.69      1.16 o 
   4  11   3       51.34       54.46      3.77 o 
   5  11   3       41.06       36.19      2.48 o 
   6  11   3        3.12        5.80      1.47 o 
   7  11   3        1.01       -0.61      1.81 o 
   8  11   3        0.31       -0.84      1.34 o 
   9  11   3        0.88        0.15      1.50 o 
  10  11   3       44.73       52.02      3.83 o 
  11  11   3       14.75       15.18      2.46 o 
  -7  12   3       12.84       18.36      3.37 o 
  -6  12   3       45.11       55.32      4.08 o 
  -5  12   3       29.21       25.13      2.83 o 
  -4  12   3        2.17        1.35      1.32 o 
  -3  12   3       44.16       48.26      2.74 o 
  -2  12   3      107.49      112.76      3.45 o 
  -1  12   3      290.54      262.11      5.80 o 
   0  12   3       15.88       19.67      1.90 o 
   1  12   3       17.15       25.26      2.05 o 
   2  12   3       17.25       20.76      1.68 o 
   3  12   3       79.71       89.01      3.49 o 
   4  12   3      130.17      129.06      4.23 o 
   5  12   3      181.86      161.28      6.03 o 
   6  12   3       21.89       23.10      2.68 o 
   7  12   3       11.47        7.66      1.99 o 
   8  12   3        5.69        2.52      1.78 o 
   9  12   3       27.11       21.54      3.27 o 
  10  12   3        1.42        0.72      2.08 o 
  11  12   3       17.61       19.23      2.90 o 
  -6  13   3        7.49       10.81      2.34 o 
  -5  13   3        5.12        4.18      1.91 o 
  -4  13   3        9.22        9.02      1.74 o 
  -3  13   3        1.28        2.25      1.35 o 
  -2  13   3       92.08       92.00      3.65 o 
  -1  13   3       30.39       34.90      3.04 o 
   0  13   3      121.37      128.84      3.95 o 
   1  13   3       83.67       75.88      3.11 o 
   2  13   3       44.95       39.34      2.49 o 
   3  13   3       18.11       21.81      2.87 o 
   4  13   3        6.01        6.89      2.05 o 
   5  13   3      377.54      365.83     10.19 o 
   6  13   3        1.50        1.97      1.82 o 
   7  13   3       62.08       57.80      4.13 o 
   8  13   3        1.65        1.89      2.41 o 
   9  13   3        0.75        2.05      2.40 o 
  10  13   3       21.94       21.59      3.45 o 
  -5  14   3        6.43        4.52      2.24 o 
  -4  14   3       17.26       18.91      2.45 o 
  -3  14   3       32.69       35.47      2.92 o 
  -2  14   3        2.24        0.59      2.22 o 
  -1  14   3       32.89       32.65      3.45 o 
   0  14   3       42.55       42.45      5.71 o 
   1  14   3        2.29        2.77      1.78 o 
   2  14   3       33.28       31.79      4.80 o 
   3  14   3       28.09       22.74      2.61 o 
   4  14   3       19.50       17.76      2.88 o 
   5  14   3       24.75       32.11      3.62 o 
   6  14   3      728.67      708.54     21.34 o 
   7  14   3        4.04        3.31      2.94 o 
   8  14   3        4.56        4.57      2.82 o 
   9  14   3       11.91       11.04      3.24 o 
  10  14   3        6.15        4.79      2.82 o 
  -4  15   3        5.99        5.62      2.44 o 
  -3  15   3        0.47        0.06      3.25 o 
  -2  15   3       31.95       33.77      5.58 o 
  -1  15   3       18.95       13.36      4.80 o 
   0  15   3      317.32      307.71     13.52 o 
   1  15   3       95.51      103.43      8.26 o 
   2  15   3        0.00       -3.23      3.23 o 
   3  15   3        1.36        0.96      3.84 o 
   4  15   3      213.68      208.38      8.05 o 
   5  15   3       21.52       19.13      4.36 o 
   6  15   3      265.14      276.19     12.04 o 
   7  15   3        0.29        0.71      2.87 o 
   8  15   3        8.61        1.18      2.84 o 
   9  15   3        0.34        0.75      2.75 o 
  -3  16   3        3.77        4.80      3.90 o 
  -2  16   3       27.99       18.01      4.92 o 
  -1  16   3       55.36       71.59      7.51 o 
   0  16   3       12.31        9.69      4.54 o 
   1  16   3        0.77       -3.73      3.97 o 
   2  16   3        9.67        6.04      4.56 o 
   3  16   3      123.86      140.35      9.31 o 
   4  16   3       55.17       66.38      7.22 o 
   5  16   3        1.94        2.84      3.46 o 
   6  16   3        2.91        5.35      3.44 o 
   7  16   3      102.40      104.95      7.82 o 
   8  16   3        0.22        0.75      2.99 o 
  -1  17   3       19.43       19.22      4.85 o 
   0  17   3       17.42       24.48      5.68 o 
   1  17   3        9.96       20.54      5.56 o 
   2  17   3       22.56       30.27      5.93 o 
   3  17   3       17.88       13.63      4.77 o 
   4  17   3       87.71      110.18      8.62 o 
   5  17   3       29.04       29.89      5.40 o 
   6  17   3        3.34       -0.91      3.51 o 
  -4 -16   4       32.81       36.64      4.45 o 
  -3 -16   4       88.11       91.88      6.27 o 
  -2 -16   4      110.35      122.85      7.08 o 
  -1 -16   4       10.46       12.79      6.92 o 
   0 -16   4        0.64        7.49      2.65 o 
   1 -16   4        1.09        4.07      2.21 o 
  -6 -15   4       25.75       24.78      3.87 o 
  -5 -15   4        6.14        8.13      2.91 o 
  -4 -15   4        2.07        7.45      2.85 o 
  -3 -15   4       35.73       41.14      4.49 o 
  -2 -15   4        8.80        8.24      2.79 o 
  -1 -15   4       22.30       23.70      3.74 o 
   0 -15   4        2.85        7.38      2.76 o 
   1 -15   4        7.16        4.93      2.42 o 
   2 -15   4      214.46      235.76      8.56 o 
   3 -15   4        0.01        1.07      2.09 o 
  -7 -14   4       10.88       11.27      3.16 o 
  -6 -14   4       41.29       46.69      4.73 o 
  -5 -14   4        0.10        2.06      2.46 o 
  -4 -14   4      578.34      580.94     14.60 o 
  -3 -14   4        0.38        7.96      2.71 o 
  -2 -14   4       73.92       70.17      3.82 o 
  -1 -14   4       21.19       18.61      3.40 o 
   0 -14   4        0.91       -1.82      1.82 o 
   1 -14   4       40.92       61.27      4.95 o 
   2 -14   4      186.83      178.76      7.20 o 
   3 -14   4      190.60      186.12      4.76 o 
   4 -14   4        2.46        3.29      1.85 o 
   5 -14   4        9.07       12.25      2.89 o 
  -8 -13   4       17.99       22.86      3.68 o 
  -7 -13   4       38.26       38.88      4.19 o 
  -6 -13   4        1.61       -1.48      2.28 o 
  -5 -13   4      109.91      105.96      5.64 o 
  -4 -13   4        2.06        2.86      1.78 o 
  -3 -13   4       19.87       20.02      2.57 o 
  -2 -13   4       63.09       61.39      3.30 o 
  -1 -13   4        8.84        9.70      1.78 o 
   0 -13   4      269.37      278.52     11.79 o 
   1 -13   4        0.03       -1.47      1.58 o 
   2 -13   4       85.72       94.91      3.98 o 
   3 -13   4       83.36       90.25      3.55 o 
   4 -13   4      179.87      189.54      5.57 o 
   5 -13   4       45.53       49.29     10.69 o 
   6 -13   4       12.30       10.69      2.70 o 
  -9 -12   4       12.48       10.64      3.02 o 
  -8 -12   4        0.03       -1.57      2.18 o 
  -7 -12   4        1.27       -1.12      2.24 o 
  -6 -12   4        5.96        8.07      3.08 o 
  -5 -12   4      208.70      217.35      6.55 o 
  -4 -12   4      312.78      290.27      7.55 o 
  -3 -12   4       43.36       39.89      3.16 o 
  -2 -12   4        5.09        5.68      1.55 o 
  -1 -12   4       13.77       10.16      2.01 o 
   0 -12   4       55.37       63.53      4.54 o 
   1 -12   4       11.20        8.34      2.79 o 
   2 -12   4       92.29       94.71      3.19 o 
   3 -12   4        3.20        1.57      1.59 o 
   4 -12   4       91.62       91.12      3.89 o 
   5 -12   4      257.44      281.35      8.94 o 
   6 -12   4       19.47       30.31      9.52 o 
   7 -12   4        7.29        5.96      2.62 o 
  -9 -11   4       24.06       26.41      6.13 o 
  -8 -11   4        4.03        0.57      2.25 o 
  -7 -11   4      128.71      122.30      5.81 o 
  -6 -11   4        7.24        5.30      2.76 o 
  -5 -11   4        0.25        1.87      1.41 o 
  -4 -11   4        0.69       -0.16      1.39 o 
  -3 -11   4       31.76       32.06      3.26 o 
  -2 -11   4       44.20       41.90      2.62 o 
  -1 -11   4       16.31       10.05      1.60 o 
   0 -11   4       32.40       38.75      3.16 o 
   1 -11   4      197.67      197.07      5.06 o 
   2 -11   4       35.91       32.14      2.50 o 
   3 -11   4       77.23       77.37      4.66 o 
   4 -11   4       46.26       50.23      5.60 o 
   5 -11   4        1.47       -1.57      1.57 o 
   6 -11   4      147.18      149.23      6.51 o 
   7 -11   4      117.44      121.54      6.16 o 
   8 -11   4        9.26        8.43      2.89 o 
 -10 -10   4       51.06       57.79      9.72 o 
  -9 -10   4       12.09       14.23      2.96 o 
  -8 -10   4       15.25       18.60      5.00 o 
  -7 -10   4      290.30      286.89      7.40 o 
  -6 -10   4        0.71        1.26      1.47 o 
  -5 -10   4      110.68      105.31      4.46 o 
  -4 -10   4      178.33      160.50      5.05 o 
  -3 -10   4      120.18      112.56      4.16 o 
  -2 -10   4       78.98       76.79      2.96 o 
  -1 -10   4       18.48       20.64      1.89 o 
   0 -10   4       42.32       43.85      1.98 o 
   1 -10   4      243.57      231.13      4.77 o 
   2 -10   4        3.01        4.53      1.46 o 
   3 -10   4       47.88       38.39      2.63 o 
   4 -10   4       57.92       60.94      3.09 o 
   5 -10   4        0.01        0.06      1.43 o 
   6 -10   4       10.70        9.53      2.22 o 
   7 -10   4        0.37        1.00      1.76 o 
   8 -10   4        1.28        2.00      1.97 o 
 -10  -9   4        1.86        0.86      1.85 o 
  -9  -9   4        1.66       -0.29      1.85 o 
  -8  -9   4        5.01        4.55      2.23 o 
  -7  -9   4        9.39       11.62      1.98 o 
  -6  -9   4      155.41      159.06      5.02 o 
  -5  -9   4      153.12      126.43      4.35 o 
  -4  -9   4       61.94       53.43      4.07 o 
  -3  -9   4       11.43       11.48      1.79 o 
  -2  -9   4      354.00      304.71     11.04 o 
  -1  -9   4        6.54        7.93      1.39 o 
   0  -9   4      106.83       89.32      2.50 o 
   1  -9   4       40.60       42.03      1.62 o 
   2  -9   4      573.35      511.41      8.17 o 
   3  -9   4        0.32        0.31      0.91 o 
   4  -9   4      136.94      138.28      3.71 o 
   5  -9   4        1.37        1.05      1.10 o 
   6  -9   4      138.90      135.51      4.21 o 
   7  -9   4       14.31       17.43      3.25 o 
   8  -9   4      102.94       98.75      4.08 o 
   9  -9   4       34.38       27.06      3.34 o 
 -10  -8   4       14.38       14.75      2.99 o 
  -9  -8   4        0.55        0.65      1.66 o 
  -8  -8   4       13.71       17.63      1.95 o 
  -7  -8   4        5.43        1.54      1.32 o 
  -6  -8   4       48.58       52.54      3.20 o 
  -5  -8   4      104.01      102.48      3.78 o 
  -4  -8   4        7.59        4.33      2.00 o 
  -3  -8   4      105.01      102.95      4.09 o 
  -2  -8   4        0.05       -1.21      1.33 o 
  -1  -8   4       18.11       15.88      1.38 o 
   0  -8   4      315.61      293.52      4.05 o 
   1  -8   4      179.78      172.02      3.99 o 
   2  -8   4        5.18        4.08      0.78 o 
   3  -8   4       17.62       22.77      1.35 o 
   4  -8   4       12.06        8.00      1.08 o 
   5  -8   4        2.48        4.49      1.14 o 
   6  -8   4        4.74        4.04      1.18 o 
   7  -8   4      130.26      124.37      3.90 o 
   8  -8   4      237.51      250.37      5.53 o 
   9  -8   4      132.36      145.26      5.01 o 
  10  -8   4        2.54        3.88      2.81 o 
 -11  -7   4        2.89        2.54      1.89 o 
 -10  -7   4       42.24       45.35      3.35 o 
  -9  -7   4       19.30       18.30      2.02 o 
  -8  -7   4       17.59       20.64      2.00 o 
  -7  -7   4        8.10        8.44      1.71 o 
  -6  -7   4        8.01        2.25      1.08 o 
  -5  -7   4      135.85      128.15      4.09 o 
  -4  -7   4      134.28      119.93      3.92 o 
  -3  -7   4     1007.91      926.96     20.70 o 
  -2  -7   4       16.09       13.16      1.20 o 
  -1  -7   4       80.53       75.17      1.76 o 
   0  -7   4       45.41       36.58      1.30 o 
   1  -7   4      614.25      554.31      4.76 o 
   2  -7   4      138.89      148.90      2.05 o 
   3  -7   4      299.96      310.53      4.68 o 
   4  -7   4      131.96      117.69      2.44 o 
   5  -7   4      228.29      188.98      4.55 o 
   6  -7   4       49.61       54.07      2.48 o 
   7  -7   4       39.88       38.94      2.35 o 
   8  -7   4      238.16      239.29      5.96 o 
   9  -7   4        0.00       -0.41      1.67 o 
  10  -7   4        1.16        0.50      1.90 o 
 -11  -6   4        0.56       -1.51      1.51 o 
 -10  -6   4        4.01       -0.06      1.53 o 
  -9  -6   4       48.57       47.15      2.85 o 
  -8  -6   4       60.26       63.00      2.89 o 
  -7  -6   4       17.16       19.97      1.81 o 
  -6  -6   4      117.39       95.84      3.67 o 
  -5  -6   4        8.61        9.22      1.77 o 
  -4  -6   4       59.40       66.98      2.31 o 
  -3  -6   4      227.72      225.39      3.52 o 
  -2  -6   4       94.99      115.19      2.04 o 
  -1  -6   4      787.74      784.88      6.99 o 
   0  -6   4     1148.74     1146.34      8.70 o 
   1  -6   4      188.86      216.82      2.38 o 
   2  -6   4       20.36       19.19      0.81 o 
   3  -6   4        6.17        4.27      0.53 o 
   4  -6   4        0.78        0.84      0.63 o 
   5  -6   4       91.13       97.02      3.76 o 
   6  -6   4      172.90      173.13      3.82 o 
   7  -6   4       20.80       24.79      2.12 o 
   8  -6   4       28.09       29.95      2.40 o 
   9  -6   4       18.47       16.89      2.09 o 
  10  -6   4        0.50       -1.34      1.62 o 
  11  -6   4      118.14      121.48      6.65 o 
 -11  -5   4       37.67       40.02      3.36 o 
 -10  -5   4        8.54       11.03      2.52 o 
  -9  -5   4        5.37        5.45      1.48 o 
  -8  -5   4        3.20        0.72      1.16 o 
  -7  -5   4      103.27       83.22      3.65 o 
  -6  -5   4      278.94      254.86      5.11 o 
  -5  -5   4      346.39      302.75      6.43 o 
  -4  -5   4        0.01        0.94      0.61 o 
  -3  -5   4        0.80        0.15      0.36 o 
  -2  -5   4      471.84      476.52      4.93 o 
  -1  -5   4       81.78       88.35      1.49 o 
   0  -5   4      413.02      467.64      4.03 o 
   1  -5   4     2054.51     2098.09     14.64 o 
   2  -5   4      778.63      789.24      6.06 o 
   3  -5   4      520.93      526.02      4.63 o 
   4  -5   4        0.68        2.73      0.54 o 
   5  -5   4        7.49       14.10      1.29 o 
   6  -5   4       69.11       56.40      2.45 o 
   7  -5   4      124.07      124.93      3.72 o 
   8  -5   4       35.43       28.37      2.22 o 
   9  -5   4      126.03      118.29      4.07 o 
  10  -5   4       26.51       30.86      2.91 o 
  11  -5   4       13.84       14.28      2.72 o 
 -11  -4   4        7.83        7.52      2.96 o 
 -10  -4   4        2.98        1.98      1.81 o 
  -9  -4   4       19.07       23.91      3.44 o 
  -8  -4   4        0.61        0.41      1.12 o 
  -7  -4   4       41.17       31.20      2.10 o 
  -6  -4   4        0.12        2.86      1.03 o 
  -5  -4   4     1076.25      949.69     11.20 o 
  -4  -4   4       22.70       14.42      0.91 o 
  -3  -4   4        0.20        1.18      0.34 o 
  -2  -4   4       48.97       44.93      1.26 o 
  -1  -4   4       58.30       70.50      1.26 o 
   0  -4   4        5.30        9.10      0.48 o 
   1  -4   4      279.39      323.31      2.87 o 
   2  -4   4      275.23      319.40      2.89 o 
   3  -4   4      853.88      908.81      6.72 o 
   4  -4   4      286.56      329.63      3.69 o 
   5  -4   4        0.07        0.51      0.59 o 
   6  -4   4      378.52      347.22      8.27 o 
   7  -4   4      320.00      307.17      5.93 o 
   8  -4   4        7.58        7.95      1.63 o 
   9  -4   4       60.96       63.54      3.08 o 
  10  -4   4       71.73       70.32      5.40 o 
  11  -4   4        0.03       -1.48      1.48 o 
 -11  -3   4       56.71       64.66      5.73 o 
 -10  -3   4       30.09       35.00      3.03 o 
  -9  -3   4       23.98       25.80      2.56 o 
  -8  -3   4        0.58        0.37      0.96 o 
  -7  -3   4        0.32        3.61      1.05 o 
  -6  -3   4      191.94      174.16      3.64 o 
  -5  -3   4       46.08       34.24      1.73 o 
  -4  -3   4        0.35        0.11      0.36 o 
  -3  -3   4       21.51       31.35      0.89 o 
  -2  -3   4      819.83      854.25      7.70 o 
  -1  -3   4       74.47       56.83      1.15 o 
   0  -3   4      976.05     1016.85      8.32 o 
   1  -3   4     2121.54     2195.13     15.26 o 
   2  -3   4     1926.19     2007.84     14.14 o 
   3  -3   4      740.29      831.48      6.36 o 
   4  -3   4      668.92      742.25      6.92 o 
   5  -3   4      182.02      215.11      3.09 o 
   6  -3   4       22.23       20.03      1.56 o 
   7  -3   4       14.49       12.23      1.37 o 
   8  -3   4       14.01       11.56      1.48 o 
   9  -3   4      478.63      465.52      8.19 o 
  10  -3   4       12.53       14.07      1.76 o 
  11  -3   4       58.54       53.17      3.17 o 
  12  -3   4       36.61       41.89      4.54 o 
 -11  -2   4        6.62        3.17      1.89 o 
 -10  -2   4      271.81      279.94      7.35 o 
  -9  -2   4       88.87       75.52      3.72 o 
  -8  -2   4       11.93        7.13      1.34 o 
  -7  -2   4        0.76        0.39      0.89 o 
  -6  -2   4      140.85      168.86      2.69 o 
  -5  -2   4       36.62       35.46      1.10 o 
  -4  -2   4      255.75      282.06      3.30 o 
  -3  -2   4        0.84        2.31      0.42 o 
  -2  -2   4        4.22        7.24      0.52 o 
  -1  -2   4        0.01        0.39      0.30 o 
   0  -2   4      223.88      263.62      2.51 o 
   1  -2   4     2146.88     2169.13     15.72 o 
   2  -2   4       18.39       20.67      0.63 o 
   3  -2   4        4.40        6.86      0.43 o 
   4  -2   4      215.51      231.94      3.02 o 
   5  -2   4        4.03        7.68      0.65 o 
   6  -2   4       16.13       20.50      1.08 o 
   7  -2   4       69.47       67.34      3.09 o 
   8  -2   4        0.15        0.50      0.89 o 
   9  -2   4      128.49      119.90      4.61 o 
  10  -2   4        7.26        9.86      1.60 o 
  11  -2   4       97.14      109.54      3.91 o 
  12  -2   4        3.44        3.04      1.99 o 
 -11  -1   4       75.14       76.89      5.85 o 
 -10  -1   4      218.06      216.87     13.99 o 
  -9  -1   4       45.92       46.83      3.31 o 
  -8  -1   4        0.40       -0.58      2.33 o 
  -7  -1   4      143.50      150.08      4.09 o 
  -6  -1   4        5.45        3.95      0.74 o 
  -5  -1   4      206.52      204.67      2.93 o 
  -4  -1   4       18.51       16.95      0.86 o 
  -3  -1   4      154.06      182.29      2.70 o 
  -2  -1   4      281.63      294.95      3.41 o 
  -1  -1   4      492.91      549.39      4.99 o 
   0  -1   4      941.18      994.59     12.96 o 
   1  -1   4     1713.40     1654.14     12.04 o 
   2  -1   4        4.79        0.90      0.28 o 
   3  -1   4       99.14      126.03      1.53 o 
   4  -1   4      730.90      789.85      6.26 o 
   5  -1   4      955.47     1096.93      8.49 o 
   6  -1   4      199.28      223.17      4.68 o 
   7  -1   4        6.97        7.06      2.83 o 
   8  -1   4      120.92      119.51      4.01 o 
   9  -1   4       61.69       55.25      2.45 o 
  10  -1   4      147.85      149.99      4.37 o 
  11  -1   4      100.43      105.49      9.23 o 
  12  -1   4       86.37       93.82      4.72 o 
 -11   0   4        3.76        3.67      2.17 o 
 -10   0   4       33.23       36.39      3.31 o 
  -9   0   4        5.41        3.51      1.70 o 
  -8   0   4       45.96       52.95      3.40 o 
  -7   0   4      197.91      168.69      4.22 o 
  -6   0   4        1.05        2.32      0.95 o 
  -5   0   4      622.61      636.46      6.80 o 
  -4   0   4      317.93      296.04      4.04 o 
  -3   0   4      271.21      300.45      3.89 o 
  -2   0   4      134.54      137.47      2.17 o 
  -1   0   4      481.52      510.25      4.99 o 
   0   0   4      390.48      448.80      4.77 o 
   1   0   4     1000.70     1036.18      9.97 o 
   2   0   4    11055.21    11162.12     95.19 o 
   3   0   4       15.35       12.58      0.54 o 
   4   0   4      388.26      408.87      4.13 o 
   5   0   4       81.32       90.18      1.65 o 
   6   0   4      125.28      127.75      2.79 o 
   7   0   4       55.07       50.57      2.72 o 
   8   0   4      265.13      259.55      5.90 o 
   9   0   4       32.04       25.42      2.29 o 
  10   0   4        0.74        0.51      1.30 o 
  11   0   4       21.77       21.19      2.61 o 
  12   0   4       34.15       36.58      3.34 o 
 -11   1   4        3.82        4.17      2.18 o 
 -10   1   4        0.97        2.86      1.83 o 
  -9   1   4       21.47       20.94      2.65 o 
  -8   1   4       77.29       70.66      3.70 o 
  -7   1   4        2.16        0.91      1.35 o 
  -6   1   4      520.89      496.10      7.94 o 
  -5   1   4      234.47      256.20      4.25 o 
  -4   1   4       11.66        5.85      0.83 o 
  -3   1   4      545.46      649.46      7.16 o 
  -2   1   4      223.13      206.09      2.54 o 
  -1   1   4     2051.85     2140.18     18.50 o 
   0   1   4      708.15      735.72      6.76 o 
   1   1   4      352.66      366.51      4.35 o 
   2   1   4     1792.08     1916.32     19.46 o 
   3   1   4       22.63       14.82      0.44 o 
   4   1   4      113.78      133.98      1.67 o 
   5   1   4      393.59      460.90      4.94 o 
   6   1   4      634.87      730.06      7.64 o 
   7   1   4       68.65       70.22      3.38 o 
   8   1   4      179.72      178.34      4.53 o 
   9   1   4       63.78       75.81      3.18 o 
  10   1   4       35.06       31.07      2.60 o 
  11   1   4       61.33       54.01      3.53 o 
  12   1   4       25.70       20.34      2.60 o 
 -11   2   4       39.90       40.94      6.06 o 
 -10   2   4       37.53       41.87      3.76 o 
  -9   2   4      160.41      154.37      5.64 o 
  -8   2   4       28.93       32.17      2.88 o 
  -7   2   4        7.83        3.05      1.88 o 
  -6   2   4        5.95        9.44      2.05 o 
  -5   2   4       24.41       22.87      1.72 o 
  -4   2   4      243.41      234.80      3.03 o 
  -3   2   4       36.28       39.40      1.08 o 
  -2   2   4       72.14       90.64      1.81 o 
  -1   2   4      297.80      313.41      3.30 o 
   0   2   4      811.72      844.64      8.45 o 
   1   2   4     1076.60     1096.66     13.07 o 
   2   2   4     2393.31     2475.86     24.94 o 
   3   2   4      185.20      228.03      2.51 o 
   4   2   4      766.22      820.96      7.89 o 
   5   2   4      161.89      198.81      2.40 o 
   6   2   4        0.71        2.24      0.39 o 
   7   2   4      238.49      263.83      3.47 o 
   8   2   4      111.91      115.39      3.37 o 
   9   2   4        1.35        1.49      1.16 o 
  10   2   4       27.61       28.91      2.37 o 
  11   2   4        1.54       -0.34      1.42 o 
  12   2   4       39.25       31.83      2.97 o 
  13   2   4        0.15       -1.81      1.81 o 
 -11   3   4       30.59       28.31      3.89 o 
 -10   3   4       41.85       48.14      4.00 o 
  -9   3   4        9.40        4.19      1.98 o 
  -8   3   4       17.91       18.78      2.48 o 
  -7   3   4        0.26        0.71      1.30 o 
  -6   3   4      577.57      507.50      9.75 o 
  -5   3   4      191.18      170.51      3.94 o 
  -4   3   4       42.58       39.86      1.24 o 
  -3   3   4      249.09      244.12      2.74 o 
  -2   3   4       41.43       49.93      1.06 o 
  -1   3   4     1248.25     1306.01      9.83 o 
   0   3   4      913.00      929.41      8.56 o 
   1   3   4       14.07       13.86      0.62 o 
   2   3   4     1552.94     1616.60     13.98 o 
   3   3   4     4716.35     5109.44     46.59 o 
   4   3   4      529.95      550.98     10.16 o 
   5   3   4      132.40      167.91      3.22 o 
   6   3   4       44.10       40.36      1.14 o 
   7   3   4        0.11        0.27      0.73 o 
   8   3   4        8.46       10.29      0.87 o 
   9   3   4       14.28        9.47      1.58 o 
  10   3   4       39.14       40.52      2.60 o 
  11   3   4       12.84       13.55      1.94 o 
  12   3   4        2.55        1.72      1.64 o 
  13   3   4      143.32      159.54      5.57 o 
 -10   4   4       12.21       14.66      2.75 o 
  -9   4   4       27.19       29.68      4.95 o 
  -8   4   4        2.38        0.20      1.66 o 
  -7   4   4        0.95        1.99      1.47 o 
  -6   4   4        0.81       -0.25      1.36 o 
  -5   4   4      208.77      196.03      3.79 o 
  -4   4   4       44.81       47.54      1.39 o 
  -3   4   4      389.27      462.80      4.55 o 
  -2   4   4      127.81      128.85      1.87 o 
  -1   4   4     1728.84     1957.36     15.14 o 
   0   4   4      185.89      180.41      2.70 o 
   1   4   4       15.52       26.08      0.73 o 
   2   4   4     2693.05     2872.84     24.71 o 
   3   4   4        2.57        2.91      0.40 o 
   4   4   4     3036.94     3525.03     34.63 o 
   5   4   4       22.82       34.38      3.14 o 
   6   4   4      129.94      131.32      4.15 o 
   7   4   4      282.48      276.93      5.94 o 
   8   4   4       97.16       82.92      3.22 o 
   9   4   4      132.55      122.13      3.31 o 
  10   4   4      106.57       88.93      3.29 o 
  11   4   4       67.51       75.72      5.05 o 
  12   4   4       38.75       42.23      2.97 o 
  13   4   4      103.41      103.81      4.39 o 
 -10   5   4        0.47        0.95      1.79 o 
  -9   5   4       45.97       44.27      5.27 o 
  -8   5   4      130.79      135.72      5.30 o 
  -7   5   4      297.91      314.97      8.94 o 
  -6   5   4      180.21      176.92      6.36 o 
  -5   5   4      691.37      645.08      9.71 o 
  -4   5   4       65.32       68.81      2.23 o 
  -3   5   4       55.10       60.50      1.44 o 
  -2   5   4      105.09      105.43      1.65 o 
  -1   5   4       13.83       15.94      0.64 o 
   0   5   4       13.00       19.72      0.66 o 
   1   5   4       13.29       11.80      0.54 o 
   2   5   4     6685.22     7113.18     66.39 o 
   3   5   4      980.88     1136.83      8.84 o 
   4   5   4      281.60      289.74      3.04 o 
   5   5   4     1445.11     1488.25     15.64 o 
   6   5   4        7.95        8.43      1.38 o 
   7   5   4      301.18      309.20     10.54 o 
   8   5   4        0.06        1.08      1.29 o 
   9   5   4        0.53        1.59      2.59 o 
  10   5   4       15.64       10.93      2.43 o 
  11   5   4      192.93      212.57     10.75 o 
  12   5   4        3.77        6.13      1.59 o 
  13   5   4        6.14        4.68      1.88 o 
 -10   6   4       29.82       34.12      4.36 o 
  -9   6   4        0.03        0.75      1.34 o 
  -8   6   4        7.17       10.88      3.47 o 
  -7   6   4      118.12      126.49      4.97 o 
  -6   6   4      194.93      201.57      4.88 o 
  -5   6   4       55.31       51.35      3.18 o 
  -4   6   4      105.87      101.69      2.44 o 
  -3   6   4       31.78       35.18      1.21 o 
  -2   6   4       31.13       28.08      0.92 o 
  -1   6   4        0.95        1.72      0.37 o 
   0   6   4       14.70       15.06      0.62 o 
   1   6   4      442.82      457.10      3.94 o 
   2   6   4      103.29      125.81      1.89 o 
   3   6   4      137.71      140.87      1.88 o 
   4   6   4       86.66       89.84      1.48 o 
   5   6   4      591.78      643.06      6.10 o 
   6   6   4        7.46        9.42      0.82 o 
   7   6   4      853.43      834.54     13.16 o 
   8   6   4      601.67      583.50      9.09 o 
   9   6   4       32.54       31.72      2.58 o 
  10   6   4       16.32       16.26      2.31 o 
  11   6   4       30.23       30.93      3.25 o 
  12   6   4       16.04       16.26      3.20 o 
  13   6   4       29.81       23.54      3.67 o 
  -9   7   4        7.95        8.53      1.91 o 
  -8   7   4        3.80        8.32      1.75 o 
  -7   7   4        9.19        9.68      1.56 o 
  -6   7   4        0.14        1.74      0.97 o 
  -5   7   4      227.44      217.40      4.40 o 
  -4   7   4      114.55       98.91      2.45 o 
  -3   7   4      285.68      294.17      3.43 o 
  -2   7   4       89.50       77.95      1.46 o 
  -1   7   4       36.64       25.83      0.90 o 
   0   7   4      111.60      126.15      2.25 o 
   1   7   4      151.47      186.76      2.39 o 
   2   7   4      399.78      416.76      4.64 o 
   3   7   4       39.22       48.99      1.05 o 
   4   7   4        1.92        2.32      0.39 o 
   5   7   4       96.30       88.17      1.73 o 
   6   7   4      299.37      285.58      4.03 o 
   7   7   4      205.29      210.20      3.92 o 
   8   7   4       69.93       70.14      3.11 o 
   9   7   4      119.43      121.31      3.72 o 
  10   7   4       53.07       58.93      6.95 o 
  11   7   4       21.45       18.78      4.94 o 
  12   7   4        1.75        2.68      2.42 o 
  -9   8   4        0.95        3.43      2.24 o 
  -8   8   4        1.40       -1.00      1.21 o 
  -7   8   4        5.47        6.39      1.46 o 
  -6   8   4       11.28       11.85      1.75 o 
  -5   8   4       67.12       70.17      2.64 o 
  -4   8   4        3.71        4.65      0.94 o 
  -3   8   4      117.13      112.74      2.16 o 
  -2   8   4      157.81      129.20      2.04 o 
  -1   8   4        6.70        7.09      0.61 o 
   0   8   4      304.13      319.11      4.10 o 
   1   8   4        5.81        4.46      0.51 o 
   2   8   4     1038.67     1028.88      9.31 o 
   3   8   4      236.34      262.94      3.61 o 
   4   8   4        0.05        0.27      0.34 o 
   5   8   4      201.21      204.86      3.45 o 
   6   8   4        0.16       -0.04      0.75 o 
   7   8   4      193.98      167.92      3.49 o 
   8   8   4      185.61      194.32      5.87 o 
   9   8   4       12.53       14.50      3.32 o 
  10   8   4      277.64      283.09      7.18 o 
  11   8   4      105.96      131.26      9.19 o 
  -9   9   4        1.20        1.72      2.75 o 
  -8   9   4      106.59      106.55      7.02 o 
  -7   9   4       26.67       26.49      3.17 o 
  -6   9   4       27.91       29.42      2.18 o 
  -5   9   4      115.19      113.81      3.33 o 
  -4   9   4        6.51        4.48      1.09 o 
  -3   9   4      327.44      281.17      4.47 o 
  -2   9   4        0.73        0.98      0.69 o 
  -1   9   4      968.18      931.61      8.53 o 
   0   9   4       12.20        6.73      0.75 o 
   1   9   4      392.46      395.96      5.25 o 
   2   9   4        8.11        7.32      1.06 o 
   3   9   4      120.68      136.97      3.09 o 
   4   9   4       10.67        7.25      0.75 o 
   5   9   4        0.07       -0.79      0.79 o 
   6   9   4      275.64      246.51      5.30 o 
   7   9   4       12.11       10.09      1.25 o 
   8   9   4        5.59        2.96      1.00 o 
   9   9   4       69.44       71.08      2.68 o 
  10   9   4       38.06       41.23      5.94 o 
  -8  10   4       65.99       64.72      6.15 o 
  -7  10   4        9.25        1.95      1.96 o 
  -6  10   4        0.22        0.83      1.57 o 
  -5  10   4        5.62        9.14      1.97 o 
  -4  10   4       13.87       13.28      2.71 o 
  -3  10   4        0.43       -0.75      1.10 o 
  -2  10   4      301.52      297.66      5.13 o 
  -1  10   4       84.27       62.76      1.94 o 
   0  10   4      431.66      400.00      5.32 o 
   1  10   4      339.49      298.83      5.61 o 
   2  10   4      307.08      280.75      5.14 o 
   3  10   4      156.52      149.09      4.04 o 
   4  10   4       74.30       78.75      2.97 o 
   5  10   4      440.89      381.35      7.27 o 
   6  10   4      264.49      215.89      8.06 o 
   7  10   4      125.31      130.17      4.65 o 
   8  10   4       21.34       22.17      5.54 o 
   9  10   4      187.40      193.53      5.69 o 
  10  10   4        5.93        4.45      1.49 o 
  -7  11   4        0.62       -2.05      2.05 o 
  -6  11   4        0.21        1.57      3.25 o 
  -5  11   4       42.53       54.13      3.70 o 
  -4  11   4       25.12       22.66      2.32 o 
  -3  11   4       33.10       27.35      2.11 o 
  -2  11   4      212.01      208.81      4.66 o 
  -1  11   4      382.72      391.78      5.97 o 
   0  11   4       23.45       20.38      1.44 o 
   1  11   4      216.39      208.08      4.54 o 
   2  11   4        5.50        7.74      1.33 o 
   3  11   4      135.38      133.17      3.99 o 
   4  11   4       86.41       77.56      3.94 o 
   5  11   4      195.18      187.19      6.19 o 
   6  11   4       41.84       39.90      3.16 o 
   7  11   4      187.45      199.44      6.52 o 
   8  11   4        4.11        5.74      2.16 o 
   9  11   4       72.75       75.16      6.51 o 
  10  11   4        8.16        7.32      2.19 o 
  11  11   4       12.90        9.94      2.04 o 
  -7  12   4       46.91       56.69      5.06 o 
  -6  12   4        0.70        1.49      1.85 o 
  -5  12   4      154.19      167.74      5.77 o 
  -4  12   4       23.57       24.21      2.15 o 
  -3  12   4       25.90       20.44      1.95 o 
  -2  12   4        1.59        2.10      1.14 o 
  -1  12   4        0.18        0.49      1.88 o 
   0  12   4      278.99      317.84      6.14 o 
   1  12   4       56.98       48.65      2.48 o 
   2  12   4       48.45       36.73      2.82 o 
   3  12   4        0.53       -0.07      1.22 o 
   4  12   4      164.73      143.20      7.40 o 
   5  12   4      190.02      169.76     13.53 o 
   6  12   4        1.32        3.09      1.63 o 
   7  12   4      167.13      171.41      8.75 o 
   8  12   4        0.02        2.03      1.72 o 
   9  12   4       12.14       10.48      2.62 o 
  10  12   4       81.25       92.69      5.24 o 
  11  12   4       16.57       16.93      2.66 o 
  -6  13   4       22.86       26.15      3.10 o 
  -5  13   4       19.76       21.12      2.69 o 
  -4  13   4       68.29       70.17      3.34 o 
  -3  13   4       30.58       31.23      2.42 o 
  -2  13   4      187.56      196.04      7.15 o 
  -1  13   4       16.21       13.54      1.79 o 
   0  13   4      206.22      222.04      6.20 o 
   1  13   4        1.44       -0.06      2.31 o 
   2  13   4       34.52       44.17      3.22 o 
   3  13   4       23.70       19.62      3.35 o 
   4  13   4       63.27       74.66      6.05 o 
   5  13   4        1.68       -1.42      1.42 o 
   6  13   4       20.21       23.77      7.41 o 
   7  13   4      199.09      178.58      6.62 o 
   8  13   4        0.48       -1.39      2.52 o 
   9  13   4      108.42      133.88      6.84 o 
  10  13   4       49.71       52.27      4.58 o 
  -5  14   4        0.57        3.80      2.19 o 
  -4  14   4       11.81       10.23      2.04 o 
  -3  14   4        7.06        7.65      2.50 o 
  -2  14   4       10.83        6.60      2.33 o 
  -1  14   4       75.71       69.73      6.49 o 
   0  14   4       29.07       24.92      4.84 o 
   1  14   4        0.70       -3.25      3.25 o 
   2  14   4        7.80        5.75      2.06 o 
   3  14   4        0.75        0.56      2.05 o 
   4  14   4       17.56       18.57      2.60 o 
   5  14   4       67.35       63.70      8.14 o 
   6  14   4        4.89        1.47      2.00 o 
   7  14   4       14.15       17.17      3.60 o 
   8  14   4       86.04       92.19      6.33 o 
   9  14   4        0.74        1.08      2.59 o 
  10  14   4       27.07       28.93      4.03 o 
  -4  15   4        3.60        2.77      2.32 o 
  -3  15   4        5.67        5.93      2.49 o 
  -2  15   4        0.08        7.54      3.98 o 
  -1  15   4      431.98      451.27     16.79 o 
   0  15   4      231.61      210.35     11.13 o 
   1  15   4       35.84       30.92      5.62 o 
   2  15   4      196.57      207.42      6.53 o 
   3  15   4      105.26      112.21      9.33 o 
   4  15   4       23.96       29.11      3.82 o 
   5  15   4        3.32        1.28      3.10 o 
   6  15   4       20.12       14.88      4.15 o 
   7  15   4      140.02      134.03      8.12 o 
   8  15   4        7.03        4.05      3.29 o 
   9  15   4       12.78       14.23      3.79 o 
  -3  16   4        3.17       -1.28      3.52 o 
  -2  16   4        8.78       10.80      4.43 o 
  -1  16   4        4.07        4.77      4.05 o 
   0  16   4       78.19       77.84      7.99 o 
   1  16   4       21.62       34.39      6.01 o 
   2  16   4      105.26      111.02      5.11 o 
   3  16   4       72.49       78.79      7.88 o 
   4  16   4       24.57       24.89      4.84 o 
   5  16   4        0.45        0.06      3.12 o 
   6  16   4       10.62        8.28      3.79 o 
   7  16   4       49.67       50.94      6.17 o 
   8  16   4        1.64        1.95      3.19 o 
  -1  17   4      187.90      201.21     10.97 o 
   0  17   4       76.26       76.85      8.10 o 
   1  17   4       13.24       11.40      5.12 o 
   2  17   4        7.25       12.90      4.86 o 
   3  17   4       20.29       23.84      5.22 o 
   4  17   4       20.46       22.15      5.10 o 
   5  17   4       97.64       99.45      8.04 o 
   6  17   4       57.11       58.82      6.91 o 
   7  17   4       14.04       13.09      4.38 o 
   2  18   4       19.63       28.01      6.06 o 
   4  18   4       16.11       20.33      5.51 o 
  -2 -16   5      100.60      130.75      6.83 o 
  -1 -16   5        1.42        6.52      3.15 o 
  -5 -15   5        0.01        0.89      3.66 o 
  -4 -15   5       13.92       12.26      8.43 o 
  -3 -15   5       93.81      106.82      6.20 o 
  -2 -15   5        3.60        0.89      2.61 o 
  -1 -15   5       13.98       12.46      4.29 o 
   0 -15   5        7.66        6.10      2.74 o 
   1 -15   5      227.24      215.98      8.22 o 
   2 -15   5        1.12        2.66      2.28 o 
   3 -15   5        9.22        9.01      2.72 o 
  -6 -14   5       86.61      105.48      6.19 o 
  -5 -14   5       33.05       34.41      4.06 o 
  -4 -14   5        2.21        0.84      2.27 o 
  -3 -14   5      233.24      229.13      8.59 o 
  -2 -14   5        4.33        4.27      2.01 o 
  -1 -14   5        1.75        2.39      2.53 o 
   0 -14   5       22.65       21.09      3.42 o 
   1 -14   5       16.37       16.74      3.04 o 
   2 -14   5       61.39       53.62      4.67 o 
   3 -14   5       11.97       18.63      2.47 o 
   4 -14   5        7.85        5.99      1.70 o 
  -7 -13   5       28.57       29.72      6.30 o 
  -6 -13   5        2.67        2.10      2.56 o 
  -5 -13   5        6.81        7.56      2.77 o 
  -4 -13   5       53.85       50.69      4.71 o 
  -3 -13   5       21.46       16.54      2.57 o 
  -2 -13   5       10.72        9.01      1.95 o 
  -1 -13   5        0.08        2.29      1.75 o 
   0 -13   5       25.10       18.42      6.78 o 
   1 -13   5      141.94      150.95      6.48 o 
   2 -13   5      171.22      178.73      9.07 o 
   3 -13   5       16.94       17.13      2.08 o 
   4 -13   5        7.36        7.29      2.03 o 
   5 -13   5        0.54        1.34      2.46 o 
   6 -13   5       67.83       73.39      5.57 o 
  -8 -12   5        0.09       -2.27      2.27 o 
  -7 -12   5        5.56        7.94      2.77 o 
  -6 -12   5       42.40       44.97      4.37 o 
  -5 -12   5        0.29       -0.37      2.20 o 
  -4 -12   5      112.17      102.33      4.57 o 
  -3 -12   5      128.25      112.43      4.65 o 
  -2 -12   5       56.99       64.27      3.23 o 
  -1 -12   5       34.26       31.85      2.52 o 
   0 -12   5      246.08      235.56      7.95 o 
   1 -12   5       18.80       21.32      2.16 o 
   2 -12   5        2.31        1.63      1.47 o 
   3 -12   5       57.85       58.42      3.43 o 
   4 -12   5      106.95      114.15      4.88 o 
   5 -12   5       21.01       18.07      4.10 o 
   6 -12   5        2.03        3.06      2.05 o 
   7 -12   5        8.89       10.40      2.79 o 
  -9 -11   5       31.83       45.33      5.64 o 
  -8 -11   5        4.56       10.47      2.73 o 
  -7 -11   5       74.03       83.25      6.07 o 
  -6 -11   5       20.07       21.93      3.27 o 
  -5 -11   5        0.16        0.03      2.00 o 
  -4 -11   5       26.14       25.00      2.64 o 
  -3 -11   5      230.34      239.86      6.55 o 
  -2 -11   5        0.02        0.11      1.13 o 
  -1 -11   5        1.05        0.83      1.78 o 
   0 -11   5      345.47      347.37     12.95 o 
   1 -11   5        2.31        2.76      1.97 o 
   2 -11   5       18.35       17.05      1.75 o 
   3 -11   5       20.52       23.04      2.36 o 
   4 -11   5       57.15       63.70      3.38 o 
   5 -11   5       11.41       14.80      3.57 o 
   6 -11   5       67.26       65.52      5.08 o 
   7 -11   5       20.49       22.52      5.22 o 
  -9 -10   5        5.93        6.82      2.56 o 
  -8 -10   5        1.68        0.26      2.29 o 
  -7 -10   5      115.36      112.37      5.53 o 
  -6 -10   5       98.23       98.56      4.29 o 
  -5 -10   5       11.23       13.21      2.09 o 
  -4 -10   5        5.70        6.21      1.66 o 
  -3 -10   5       38.51       37.69      2.93 o 
  -2 -10   5      123.02      114.25      3.66 o 
  -1 -10   5       99.15       85.85      3.18 o 
   0 -10   5      211.22      201.45      3.89 o 
   1 -10   5       39.61       34.03      2.14 o 
   2 -10   5        0.51        0.48      1.30 o 
   3 -10   5      243.68      236.22      5.79 o 
   4 -10   5       13.34       11.01      1.81 o 
   5 -10   5       11.40       12.63      2.50 o 
   6 -10   5       22.49       31.89      3.62 o 
   7 -10   5       71.46       74.26      4.52 o 
   8 -10   5        0.25       -1.87      1.89 o 
 -10  -9   5        1.70        0.68      3.58 o 
  -9  -9   5       74.93       76.35      4.84 o 
  -8  -9   5        9.06        9.46      2.55 o 
  -7  -9   5        1.60        1.95      1.58 o 
  -6  -9   5        0.77       -0.12      1.21 o 
  -5  -9   5       35.74       29.03      3.58 o 
  -4  -9   5       85.88       77.29      6.49 o 
  -3  -9   5      236.75      217.72      5.80 o 
  -2  -9   5      387.47      354.89      6.52 o 
  -1  -9   5       91.98       82.59      2.95 o 
   0  -9   5       11.54       13.59      1.31 o 
   1  -9   5        0.34        0.67      0.88 o 
   2  -9   5       14.86       16.09      1.69 o 
   3  -9   5      133.97      119.05      3.90 o 
   4  -9   5      311.55      320.22      6.75 o 
   5  -9   5        4.31        4.34      1.76 o 
   6  -9   5        8.08        8.82      1.66 o 
   7  -9   5        0.11        1.89      1.43 o 
   8  -9   5       18.84       13.90      2.15 o 
   9  -9   5       29.54       32.72      6.57 o 
 -10  -8   5       26.04       26.04      2.88 o 
  -9  -8   5       46.43       51.93      3.64 o 
  -8  -8   5        0.40        1.83      1.33 o 
  -7  -8   5       61.37       52.46      3.72 o 
  -6  -8   5       53.78       50.16      3.91 o 
  -5  -8   5       53.34       46.62      3.06 o 
  -4  -8   5      114.32       94.07      3.73 o 
  -3  -8   5      248.34      244.54      5.99 o 
  -2  -8   5       60.93       51.50      2.43 o 
  -1  -8   5       59.97       66.84      2.67 o 
   0  -8   5      804.73      752.13      8.64 o 
   1  -8   5      178.84      163.90      2.61 o 
   2  -8   5      382.21      399.57      7.08 o 
   3  -8   5      153.77      144.29      3.02 o 
   4  -8   5      117.88      108.00      2.97 o 
   5  -8   5        5.89        2.62      1.09 o 
   6  -8   5      149.10      140.79      3.79 o 
   7  -8   5       83.80       75.47      4.80 o 
   8  -8   5        6.93        5.29      1.53 o 
   9  -8   5       20.10       19.29      2.37 o 
  10  -8   5       46.61       48.80      5.20 o 
 -10  -7   5       72.79       69.70      4.07 o 
  -9  -7   5       20.46       25.89      3.48 o 
  -8  -7   5        0.16       -0.70      1.11 o 
  -7  -7   5       26.17       32.95      2.41 o 
  -6  -7   5        2.89        2.92      1.40 o 
  -5  -7   5      247.91      244.18      6.06 o 
  -4  -7   5       10.50        5.77      1.46 o 
  -3  -7   5       30.63       24.36      2.21 o 
  -2  -7   5        1.15        1.36      0.83 o 
  -1  -7   5        0.13       -0.02      0.65 o 
   0  -7   5       10.19        7.94      0.83 o 
   1  -7   5      257.95      243.70      3.16 o 
   2  -7   5      568.18      552.19      5.16 o 
   3  -7   5      199.17      188.82      2.84 o 
   4  -7   5       71.26       88.93      2.55 o 
   5  -7   5       45.32       45.66      2.21 o 
   6  -7   5       23.86       30.44      2.04 o 
   7  -7   5       30.14       33.03      2.20 o 
   8  -7   5      117.86      132.75      6.53 o 
   9  -7   5       47.98       49.33      3.30 o 
  10  -7   5        4.81        0.95      2.13 o 
 -11  -6   5       20.11       25.21      2.96 o 
 -10  -6   5        7.40        8.39      2.07 o 
  -9  -6   5      142.01      136.84      7.34 o 
  -8  -6   5       20.51       22.49      2.58 o 
  -7  -6   5      220.96      217.27      5.08 o 
  -6  -6   5        1.87        2.58      1.09 o 
  -5  -6   5        4.95        3.39      1.72 o 
  -4  -6   5      327.34      299.03      6.49 o 
  -3  -6   5       62.90       67.37      2.44 o 
  -2  -6   5        0.05        0.77      0.70 o 
  -1  -6   5       12.71       14.95      0.80 o 
   0  -6   5       87.90      100.51      1.77 o 
   1  -6   5        4.49        4.98      0.53 o 
   2  -6   5        0.05        0.45      0.44 o 
   3  -6   5      110.20      113.61      1.90 o 
   4  -6   5      526.63      528.40      6.04 o 
   5  -6   5      107.75      105.32      2.95 o 
   6  -6   5      271.29      291.36      5.21 o 
   7  -6   5        9.04        8.24      1.52 o 
   8  -6   5       27.03       26.56      2.39 o 
   9  -6   5       20.16       18.75      2.19 o 
  10  -6   5       25.70       23.34      3.71 o 
  11  -6   5       17.51       13.02      3.31 o 
 -11  -5   5       49.53       49.82      4.28 o 
 -10  -5   5       11.19       14.66      2.43 o 
  -9  -5   5      350.09      377.95      7.57 o 
  -8  -5   5        1.65        3.27      1.27 o 
  -7  -5   5      357.66      320.17      6.30 o 
  -6  -5   5      267.64      234.65      5.05 o 
  -5  -5   5       33.14       34.19      2.09 o 
  -4  -5   5      247.61      234.75      4.10 o 
  -3  -5   5      326.33      346.60      4.71 o 
  -2  -5   5        9.49       11.37      0.77 o 
  -1  -5   5       12.40       16.45      0.81 o 
   0  -5   5       25.63       24.27      0.83 o 
   1  -5   5      792.48      830.12      6.63 o 
   2  -5   5       84.18      111.73      1.62 o 
   3  -5   5      394.76      430.31      4.04 o 
   4  -5   5        1.78        1.01      0.51 o 
   5  -5   5       47.99       54.15      2.07 o 
   6  -5   5      308.09      303.01      8.06 o 
   7  -5   5       10.13       12.57      1.62 o 
   8  -5   5       11.86        6.06      1.62 o 
   9  -5   5       56.01       48.38      3.01 o 
  10  -5   5        1.53        0.70      1.34 o 
  11  -5   5       51.46       50.86      8.91 o 
 -11  -4   5       11.93       12.20      3.38 o 
 -10  -4   5       15.00       12.19      2.28 o 
  -9  -4   5       39.11       34.74      2.99 o 
  -8  -4   5        1.38        2.54      1.17 o 
  -7  -4   5        2.25        1.41      1.08 o 
  -6  -4   5     1748.96     1497.70     19.07 o 
  -5  -4   5        3.07        3.27      1.03 o 
  -4  -4   5      260.36      254.64      3.94 o 
  -3  -4   5      139.93      133.74      2.21 o 
  -2  -4   5     1147.84     1138.26     10.17 o 
  -1  -4   5       38.59       33.71      0.97 o 
   0  -4   5        3.06        3.49      0.49 o 
   1  -4   5     1352.23     1431.42     10.03 o 
   2  -4   5      622.51      685.07      5.33 o 
   3  -4   5       83.50       90.40      1.37 o 
   4  -4   5       48.50       55.38      1.06 o 
   5  -4   5        8.28        9.79      1.02 o 
   6  -4   5       42.51       38.20      2.09 o 
   7  -4   5        1.09        3.29      1.09 o 
   8  -4   5        1.62        3.76      1.21 o 
   9  -4   5      114.49      120.18      3.91 o 
  10  -4   5        1.59        0.71      1.18 o 
  11  -4   5       10.02        7.56      2.31 o 
 -11  -3   5       75.97       80.91      6.48 o 
 -10  -3   5        8.60        4.63      2.84 o 
  -9  -3   5        0.00       -0.29      1.86 o 
  -8  -3   5      120.87      107.04      4.41 o 
  -7  -3   5       73.12       73.58      3.45 o 
  -6  -3   5        3.54        6.84      1.54 o 
  -5  -3   5      350.05      374.62      4.96 o 
  -4  -3   5      149.19      142.52      2.23 o 
  -3  -3   5      114.44      136.15      2.08 o 
  -2  -3   5       50.95       43.37      1.14 o 
  -1  -3   5     2586.61     2793.17     21.46 o 
   0  -3   5      478.40      579.35      5.18 o 
   1  -3   5        2.69        6.61      0.46 o 
   2  -3   5      832.14      891.70      9.12 o 
   3  -3   5     1647.89     1706.78     12.28 o 
   4  -3   5      740.80      782.07      6.19 o 
   5  -3   5      142.48      137.69      3.14 o 
   6  -3   5       22.97       26.85      1.79 o 
   7  -3   5       38.26       30.70      2.00 o 
   8  -3   5      120.77      114.53      3.43 o 
   9  -3   5       57.23       56.09      2.78 o 
  10  -3   5        7.92        7.12      1.80 o 
  11  -3   5       25.37       29.46      2.46 o 
  12  -3   5        0.29        1.06      2.23 o 
 -11  -2   5       33.08       34.63      3.32 o 
 -10  -2   5        7.00        2.72      2.66 o 
  -9  -2   5        0.84        0.05      1.44 o 
  -8  -2   5      247.48      232.87      4.87 o 
  -7  -2   5      149.35      113.02      3.45 o 
  -6  -2   5      160.70      181.88      5.07 o 
  -5  -2   5       42.94       35.64      1.32 o 
  -4  -2   5       33.46       30.64      1.15 o 
  -3  -2   5       15.96       26.89      0.95 o 
  -2  -2   5      335.99      344.00      4.00 o 
  -1  -2   5      157.87      131.06      1.79 o 
   0  -2   5       73.20       81.49      1.55 o 
   1  -2   5      883.72      835.32      6.30 o 
   2  -2   5      766.64      858.14      6.46 o 
   3  -2   5      864.94      909.03      7.14 o 
   4  -2   5      233.91      236.78      2.85 o 
   5  -2   5      363.63      401.58      4.70 o 
   6  -2   5        1.44        1.53      0.57 o 
   7  -2   5      104.17       99.44      2.89 o 
   8  -2   5      290.25      278.74      5.45 o 
   9  -2   5       45.08       43.20      2.34 o 
  10  -2   5        6.58        9.58      1.56 o 
  11  -2   5        0.04       -0.87      1.14 o 
  12  -2   5       80.99       81.23      4.61 o 
 -11  -1   5       81.89       87.20      4.69 o 
 -10  -1   5        8.21       12.02      2.63 o 
  -9  -1   5        8.78        7.20      1.91 o 
  -8  -1   5      122.86      117.11      4.74 o 
  -7  -1   5       23.97       25.92      2.02 o 
  -6  -1   5      149.02      129.88      4.69 o 
  -5  -1   5       33.01       37.78      1.45 o 
  -4  -1   5      201.60      185.81      2.80 o 
  -3  -1   5        2.15       11.59      0.71 o 
  -2  -1   5      333.98      354.64      5.27 o 
  -1  -1   5        1.01        0.13      0.31 o 
   0  -1   5       20.09       17.27      0.66 o 
   1  -1   5      269.22      265.14      2.30 o 
   2  -1   5     1774.54     1880.31     14.16 o 
   3  -1   5        7.56        6.26      0.60 o 
   4  -1   5      539.69      556.82      5.26 o 
   5  -1   5        2.74        3.76      0.38 o 
   6  -1   5       82.09       85.65      1.80 o 
   7  -1   5      127.92      129.35      3.15 o 
   8  -1   5        1.19        2.28      1.06 o 
   9  -1   5      126.23      123.02      3.72 o 
  10  -1   5      212.42      195.87      4.72 o 
  11  -1   5       16.15       10.97      1.65 o 
  12  -1   5       47.04       47.16      3.84 o 
 -11   0   5        4.72       11.21      2.87 o 
 -10   0   5        1.93        4.84      1.98 o 
  -9   0   5        8.81        4.67      1.79 o 
  -8   0   5        1.93        1.72      1.46 o 
  -7   0   5      159.05      134.19      3.84 o 
  -6   0   5      175.92      166.82      4.08 o 
  -5   0   5      705.60      659.66      8.50 o 
  -4   0   5      107.05      116.20      2.15 o 
  -3   0   5       25.13       23.28      1.09 o 
  -2   0   5      559.65      618.57      5.71 o 
  -1   0   5      729.40      761.15      6.68 o 
   0   0   5      167.44      190.94      2.10 o 
   1   0   5        6.09        4.55      0.37 o 
   2   0   5     1056.70     1177.15      9.78 o 
   3   0   5     1009.46     1097.90     12.02 o 
   4   0   5        4.04        4.83      0.43 o 
   5   0   5      717.26      759.74      6.73 o 
   6   0   5        0.52        1.28      0.36 o 
   7   0   5       84.47       86.23      4.34 o 
   8   0   5      261.64      252.51      5.82 o 
   9   0   5        2.38        1.23      1.17 o 
  10   0   5       21.75       20.44      1.75 o 
  11   0   5       43.81       43.48      2.48 o 
  12   0   5        2.54       -0.41      1.58 o 
 -11   1   5        0.03        3.38      2.07 o 
 -10   1   5        0.74       -1.15      1.70 o 
  -9   1   5        5.46       11.35      2.88 o 
  -8   1   5       69.92       67.10      3.63 o 
  -7   1   5      138.93      113.46      4.33 o 
  -6   1   5      780.26      692.91     10.85 o 
  -5   1   5        0.08        0.37      0.84 o 
  -4   1   5      129.08      136.24      2.37 o 
  -3   1   5        3.30        1.77      0.59 o 
  -2   1   5      784.86      901.87      7.96 o 
  -1   1   5        7.34        8.22      0.51 o 
   0   1   5      850.05      746.66      7.00 o 
   1   1   5     3366.54     3523.67     40.61 o 
   2   1   5     1551.53     1689.30     17.49 o 
   3   1   5      230.83      226.76      2.85 o 
   4   1   5       17.63       13.69      0.53 o 
   5   1   5      132.80      134.98      1.84 o 
   6   1   5       37.03       40.85      1.48 o 
   7   1   5       43.67       44.08      2.22 o 
   8   1   5      147.31      144.89      4.06 o 
   9   1   5       46.94       50.50      2.85 o 
  10   1   5      229.98      240.80      9.73 o 
  11   1   5       88.17       86.43      3.88 o 
  12   1   5       18.06       15.61      1.89 o 
  13   1   5       11.52       11.10      2.76 o 
 -11   2   5        5.78        8.50      2.37 o 
 -10   2   5       37.91       43.11      4.67 o 
  -9   2   5        3.75        1.82      1.73 o 
  -8   2   5       67.71       63.05      5.53 o 
  -7   2   5        6.29        0.85      1.41 o 
  -6   2   5      220.28      213.62      4.76 o 
  -5   2   5      131.13      141.86      4.81 o 
  -4   2   5        6.49        8.42      0.73 o 
  -3   2   5      216.32      186.08      2.73 o 
  -2   2   5      700.19      850.63      7.63 o 
  -1   2   5     1514.65     1649.60     13.65 o 
   0   2   5        0.01        0.80      0.50 o 
   1   2   5      307.47      282.84      3.66 o 
   2   2   5        1.10        0.82      0.34 o 
   3   2   5      206.84      204.56      5.31 o 
   4   2   5        0.40        0.88      0.45 o 
   5   2   5      457.64      525.55      7.00 o 
   6   2   5      743.10      807.11      8.89 o 
   7   2   5     1025.99     1076.23     10.91 o 
   8   2   5        7.35        5.61      1.33 o 
   9   2   5      185.52      185.31      7.53 o 
  10   2   5       43.06       38.66      2.67 o 
  11   2   5       17.24       18.48      2.26 o 
  12   2   5        4.35        1.64      1.72 o 
  13   2   5        0.16       -0.34      1.78 o 
 -10   3   5      125.08      134.71      5.86 o 
  -9   3   5       40.72       52.59      4.43 o 
  -8   3   5      335.46      334.82      8.39 o 
  -7   3   5       24.15       26.20      2.61 o 
  -6   3   5      194.52      181.19      5.33 o 
  -5   3   5      382.20      329.46      6.03 o 
  -4   3   5        2.13        2.52      0.64 o 
  -3   3   5        6.56        7.92      0.60 o 
  -2   3   5       12.47       11.84      0.68 o 
  -1   3   5      624.13      629.65      5.28 o 
   0   3   5       91.79       82.69      1.40 o 
   1   3   5        6.97       13.55      1.41 o 
   2   3   5       73.98       74.99      1.34 o 
   3   3   5      445.71      524.44      4.56 o 
   4   3   5       26.18       24.26      0.98 o 
   5   3   5       50.91       59.50      1.25 o 
   6   3   5       70.64       85.49      1.59 o 
   7   3   5        1.22        3.41      0.59 o 
   8   3   5       12.58       21.91      1.61 o 
   9   3   5      643.83      620.99     10.46 o 
  10   3   5       69.26       68.77      3.26 o 
  11   3   5        1.15        1.04      2.08 o 
  12   3   5      125.74      133.29      4.70 o 
  13   3   5        0.10       -1.71      1.71 o 
 -10   4   5       90.68       92.29      5.09 o 
  -9   4   5        0.18       -1.70      1.70 o 
  -8   4   5      278.36      283.16      7.74 o 
  -7   4   5        2.87        2.36      1.54 o 
  -6   4   5       55.82       58.17      3.29 o 
  -5   4   5      315.63      315.76      5.19 o 
  -4   4   5      727.37      691.03      8.78 o 
  -3   4   5      405.11      366.13      3.95 o 
  -2   4   5       64.47       91.91      1.61 o 
  -1   4   5      319.65      323.80      3.18 o 
   0   4   5      283.46      343.69      3.89 o 
   1   4   5      414.15      484.95      4.91 o 
   2   4   5        1.98        1.87      0.39 o 
   3   4   5     3922.39     4461.11     37.78 o 
   4   4   5      342.29      350.56      4.18 o 
   5   4   5      362.82      364.74      4.79 o 
   6   4   5       30.83       22.75      1.68 o 
   7   4   5      146.20      137.28      3.15 o 
   8   4   5      264.12      274.28      3.86 o 
   9   4   5      421.86      406.58      7.37 o 
  10   4   5        0.91        1.55      1.62 o 
  11   4   5        3.89        2.08      1.31 o 
  12   4   5       69.49       74.88      3.62 o 
  13   4   5        1.83        1.07      1.69 o 
 -10   5   5       32.49       35.37      3.82 o 
  -9   5   5        2.68        3.06      2.00 o 
  -8   5   5      167.45      168.43      6.01 o 
  -7   5   5      110.27      105.00      4.53 o 
  -6   5   5       24.23       18.57      2.55 o 
  -5   5   5       65.80       64.25      2.74 o 
  -4   5   5       37.31       41.27      1.93 o 
  -3   5   5       93.39       96.22      1.81 o 
  -2   5   5       75.00       76.12      1.47 o 
  -1   5   5       37.54       39.78      1.03 o 
   0   5   5      133.38      145.74      1.88 o 
   1   5   5      426.00      474.75      4.32 o 
   2   5   5       11.93       12.75      0.73 o 
   3   5   5      415.29      428.42      4.05 o 
   4   5   5      216.77      246.10      3.28 o 
   5   5   5      154.85      159.29      2.31 o 
   6   5   5       17.04       22.08      1.95 o 
   7   5   5      354.18      344.03      8.25 o 
   8   5   5       60.31       57.74      2.76 o 
   9   5   5        3.64        5.92      3.25 o 
  10   5   5       67.23       66.59      2.48 o 
  11   5   5        0.40        0.03      1.86 o 
  12   5   5        0.12       -1.22      1.22 o 
  13   5   5        0.00       -0.81      1.52 o 
 -10   6   5        8.32       12.26      3.21 o 
  -9   6   5        9.32       10.67      2.56 o 
  -8   6   5        0.01        1.22      1.68 o 
  -7   6   5      170.59      170.01      5.83 o 
  -6   6   5      112.81       90.68      3.40 o 
  -5   6   5       77.01       82.45      3.05 o 
  -4   6   5      100.47       83.40      2.10 o 
  -3   6   5        0.21        0.50      0.55 o 
  -2   6   5      367.03      349.02      3.49 o 
  -1   6   5        2.41        3.06      0.45 o 
   0   6   5       18.24        7.68      0.53 o 
   1   6   5       28.03       34.01      0.89 o 
   2   6   5       10.61        8.30      0.67 o 
   3   6   5       76.91       88.91      1.49 o 
   4   6   5       27.47       21.05      0.64 o 
   5   6   5      410.15      414.08      4.87 o 
   6   6   5        0.82        3.87      0.77 o 
   7   6   5        0.92        1.24      1.23 o 
   8   6   5      197.42      191.88      5.05 o 
   9   6   5       67.51       77.35      3.50 o 
  10   6   5       15.42       14.31      2.55 o 
  11   6   5       11.73       11.09      2.71 o 
  12   6   5       16.60       20.76      4.88 o 
  -9   7   5        1.31        2.63      2.51 o 
  -8   7   5        4.71        6.07      1.65 o 
  -7   7   5       59.50       63.99      2.92 o 
  -6   7   5        4.22        1.38      1.11 o 
  -5   7   5       15.13       12.80      1.46 o 
  -4   7   5      353.80      302.42      4.49 o 
  -3   7   5      509.83      494.54      5.21 o 
  -2   7   5      121.20      110.36      1.76 o 
  -1   7   5     1429.39     1360.61      9.86 o 
   0   7   5        7.19        3.96      0.48 o 
   1   7   5       11.91       19.30      0.69 o 
   2   7   5       36.26       30.11      0.99 o 
   3   7   5       72.36       83.71      1.42 o 
   4   7   5       14.06       16.75      0.93 o 
   5   7   5      467.58      436.42      4.96 o 
   6   7   5      870.63      857.42      8.70 o 
   7   7   5      188.74      196.18      3.00 o 
   8   7   5      189.99      218.06      5.42 o 
   9   7   5        0.17        0.13      1.04 o 
  10   7   5       10.38       14.10      2.15 o 
  -9   8   5        0.34        4.09      2.42 o 
  -8   8   5       11.36       14.69      2.20 o 
  -7   8   5       14.18       17.49      1.87 o 
  -6   8   5       85.75       86.35      3.55 o 
  -5   8   5       24.71       19.87      1.74 o 
  -4   8   5       69.94       63.72      2.19 o 
  -3   8   5      177.18      129.68      2.60 o 
  -2   8   5      197.23      167.97      2.50 o 
  -1   8   5       33.89       35.75      1.10 o 
   0   8   5        7.74        9.71      0.73 o 
   1   8   5     1232.09     1236.02     10.31 o 
   2   8   5       27.03       29.29      1.06 o 
   3   8   5       22.73       19.92      1.02 o 
   4   8   5      216.30      217.64      3.00 o 
   5   8   5        0.26       -0.11      0.90 o 
   6   8   5      474.71      468.59      7.35 o 
   7   8   5       44.91       46.83      1.89 o 
   8   8   5       15.14       15.79      1.41 o 
   9   8   5      107.73      113.48      8.64 o 
  10   8   5        3.18        1.73      2.45 o 
  -8   9   5       13.99       10.81      2.05 o 
  -7   9   5       28.42       28.48      2.56 o 
  -6   9   5        9.07        9.17      2.50 o 
  -5   9   5       22.27       18.76      1.90 o 
  -4   9   5       10.58        5.15      1.10 o 
  -3   9   5        2.32        4.91      1.05 o 
  -2   9   5       73.78       66.34      1.96 o 
  -1   9   5        6.78        5.19      0.84 o 
   0   9   5       59.65       64.56      2.07 o 
   1   9   5      247.95      248.23      4.52 o 
   2   9   5       20.68       25.94      1.93 o 
   3   9   5       23.83       27.54      1.58 o 
   4   9   5       21.83       16.36      1.13 o 
   5   9   5      411.76      343.53      8.23 o 
   6   9   5        2.42        1.62      1.21 o 
   7   9   5      163.33      154.55      4.75 o 
   8   9   5       53.87       48.30      2.64 o 
   9   9   5        0.25        1.01      1.08 o 
  10   9   5        1.78        4.94      2.77 o 
  -8  10   5        2.07        6.12      2.69 o 
  -7  10   5       39.80       43.00      3.65 o 
  -6  10   5       20.71       26.79      2.93 o 
  -5  10   5       19.23       19.06      2.93 o 
  -4  10   5        0.16       -1.29      1.51 o 
  -3  10   5        0.70        1.11      1.15 o 
  -2  10   5      411.13      381.62     10.83 o 
  -1  10   5        3.44        4.18      0.90 o 
   0  10   5      182.78      156.29      3.09 o 
   1  10   5      114.15      114.32      3.20 o 
   2  10   5        3.63        3.71      1.63 o 
   3  10   5      633.43      601.90     13.02 o 
   4  10   5      273.31      220.96      7.01 o 
   5  10   5      387.52      315.05      8.13 o 
   6  10   5       19.84       14.83      2.64 o 
   7  10   5       57.84       66.50      3.36 o 
   8  10   5       78.90       73.90      3.45 o 
   9  10   5      107.08      110.90      4.11 o 
  10  10   5       78.88       80.04      5.65 o 
  -7  11   5       32.81       43.49      3.94 o 
  -6  11   5        7.17        6.00      1.94 o 
  -5  11   5       56.29       54.46      6.35 o 
  -4  11   5       16.35       24.29      2.68 o 
  -3  11   5        5.43        5.80      1.43 o 
  -2  11   5      172.62      178.84      4.26 o 
  -1  11   5       31.41       23.65      1.81 o 
   0  11   5      355.93      327.75      5.09 o 
   1  11   5       91.91       84.90      3.69 o 
   2  11   5       33.63       35.77      2.78 o 
   3  11   5      553.29      446.72     10.85 o 
   4  11   5        4.56        4.78      1.38 o 
   5  11   5        7.66        5.61      2.22 o 
   6  11   5        3.05        5.50      1.74 o 
   7  11   5        2.31        4.17      1.56 o 
   8  11   5       40.49       40.28      3.04 o 
   9  11   5        0.44       -0.49      1.67 o 
  10  11   5      290.83      296.88      9.10 o 
  11  11   5        6.72        3.23      1.73 o 
  -7  12   5       83.55       84.56      5.77 o 
  -6  12   5      287.89      302.08      8.29 o 
  -5  12   5       63.28       66.74      4.19 o 
  -4  12   5       12.47        9.91      1.65 o 
  -3  12   5      114.36      117.04      3.73 o 
  -2  12   5       67.06       76.43      2.91 o 
  -1  12   5        3.40        2.52      1.29 o 
   0  12   5       34.94       31.81      2.02 o 
   1  12   5      210.00      197.81      5.57 o 
   2  12   5       61.14       57.55      4.16 o 
   3  12   5      682.93      586.81     13.54 o 
   4  12   5       15.81       18.19      2.72 o 
   5  12   5        0.01       -1.09      1.09 o 
   6  12   5       16.67       23.41      2.66 o 
   7  12   5        6.18        5.40      1.86 o 
   8  12   5      391.82      411.77     11.59 o 
   9  12   5       96.90      107.33      5.60 o 
  10  12   5       11.89       15.92      2.76 o 
  11  12   5        9.90       12.72      2.37 o 
  -6  13   5       53.91       53.41      4.03 o 
  -5  13   5       35.66       31.13      3.15 o 
  -4  13   5      268.23      277.06      6.09 o 
  -3  13   5        7.15       10.01      3.79 o 
  -2  13   5       59.72       61.49      3.95 o 
  -1  13   5      128.02      132.01      4.80 o 
   0  13   5       60.12       71.16      4.57 o 
   1  13   5       25.99       18.89      5.17 o 
   2  13   5      127.79      129.48      7.40 o 
   3  13   5        2.03        7.97      2.26 o 
   4  13   5       80.65       61.48      4.50 o 
   5  13   5      225.36      225.64      6.58 o 
   6  13   5      265.77      278.28      8.58 o 
   7  13   5       10.25        6.53      4.48 o 
   8  13   5      410.30      416.11     13.62 o 
   9  13   5       60.24       62.94      4.92 o 
  10  13   5       25.05       22.03      3.35 o 
  11  13   5       34.96       39.55      3.81 o 
  -5  14   5        3.12        5.06      2.69 o 
  -4  14   5       83.43       86.13      9.71 o 
  -3  14   5        0.75        0.58      2.27 o 
  -2  14   5        3.24        2.94      2.22 o 
  -1  14   5       76.12       79.68      7.11 o 
   0  14   5        5.70        5.23      3.69 o 
   1  14   5       68.04       61.80      3.93 o 
   2  14   5      147.46      147.76      5.42 o 
   3  14   5       96.65       98.31      5.40 o 
   4  14   5       20.11       28.96      3.57 o 
   5  14   5        1.27        2.99      2.24 o 
   6  14   5        0.72        1.04      1.53 o 
   7  14   5       44.70       41.21      4.93 o 
   8  14   5       71.35       67.35      5.63 o 
   9  14   5        3.46        1.08      2.45 o 
  10  14   5        0.04       -0.75      2.21 o 
  -4  15   5       60.95       58.45      6.10 o 
  -3  15   5        0.46       -0.11      2.27 o 
  -2  15   5        0.11       -1.37      3.56 o 
  -1  15   5      207.07      194.85     10.57 o 
   0  15   5       45.28       39.64      6.05 o 
   1  15   5       12.30       16.71      4.71 o 
   2  15   5       67.22       81.82      4.54 o 
   3  15   5       32.36       39.26      4.44 o 
   4  15   5       12.39        9.74      2.88 o 
   5  15   5       17.56       18.84      4.21 o 
   6  15   5       16.49       23.63      4.54 o 
   7  15   5      307.68      317.25     12.73 o 
   8  15   5      233.12      246.26     10.80 o 
   9  15   5        1.16        2.21      2.62 o 
  -3  16   5       17.76       13.24      4.36 o 
  -2  16   5       45.02       45.21      6.18 o 
  -1  16   5        3.59       -0.62      3.53 o 
   0  16   5       11.03        4.05      4.17 o 
   1  16   5        0.03       -2.22      3.68 o 
   2  16   5       41.69       36.10      3.60 o 
   3  16   5       89.06       89.97      7.70 o 
   4  16   5        0.69       -1.06      2.80 o 
   5  16   5       61.01       64.75      6.91 o 
   6  16   5       36.00       34.47      5.24 o 
   7  16   5      113.05      122.52      8.12 o 
   8  16   5       14.87       21.36      4.30 o 
  -1  17   5        5.68        8.91      4.08 o 
   0  17   5       34.93       25.85      5.65 o 
   1  17   5       15.14       21.55      5.54 o 
   2  17   5       21.53       19.78      5.33 o 
   3  17   5       16.83       17.17      4.82 o 
   4  17   5       11.75        7.92      4.04 o 
   5  17   5      112.70      118.55      8.68 o 
   6  17   5       14.64        9.88      4.28 o 
   7  17   5        0.00        0.65      3.48 o 
   2  18   5        0.89        0.35      4.16 o 
   4  18   5       18.07       18.84      5.43 o 
  -4 -15   6      127.98      150.84      7.44 o 
  -3 -15   6       33.58       44.16      6.73 o 
  -2 -15   6      415.06      438.41     25.52 o 
  -1 -15   6        8.03       13.40      5.29 o 
   0 -15   6        2.66        8.65      2.85 o 
   1 -15   6       42.40       43.54      4.79 o 
   2 -15   6        8.79       10.58      2.83 o 
  -6 -14   6        9.76        8.89      3.04 o 
  -5 -14   6       48.22       44.86      4.72 o 
  -4 -14   6       17.50       12.70      3.21 o 
  -3 -14   6       96.97      109.23      6.23 o 
  -2 -14   6        2.34        2.69      2.66 o 
  -1 -14   6       46.92       49.87      4.74 o 
   0 -14   6        0.74        2.92      2.35 o 
   1 -14   6        0.30        3.70      2.30 o 
   2 -14   6        1.15        1.66      2.22 o 
   3 -14   6        0.61        2.00      1.78 o 
   4 -14   6        0.15        2.64      1.77 o 
  -7 -13   6       23.80       25.70      4.90 o 
  -6 -13   6        6.96        7.14      4.09 o 
  -5 -13   6       64.82       61.71      5.21 o 
  -4 -13   6       23.41       25.56      3.75 o 
  -3 -13   6       47.55       51.83      4.83 o 
  -2 -13   6      180.18      191.15      5.40 o 
  -1 -13   6       17.68       16.16      3.36 o 
   0 -13   6       11.29       14.79      2.94 o 
   1 -13   6        1.88        1.15      2.28 o 
   2 -13   6        1.05        0.90      1.64 o 
   3 -13   6        2.62        2.35      1.69 o 
   4 -13   6        8.66        7.53      1.76 o 
   5 -13   6       15.29       15.01      3.67 o 
  -8 -12   6        1.96        0.09      2.59 o 
  -7 -12   6       99.68      108.10      6.08 o 
  -6 -12   6       13.80       13.35      3.25 o 
  -5 -12   6        6.87        9.43      2.86 o 
  -4 -12   6      228.95      227.95      8.26 o 
  -3 -12   6        0.78        0.80      1.70 o 
  -2 -12   6       24.91       33.59      2.66 o 
  -1 -12   6        2.09        0.68      1.41 o 
   0 -12   6       42.29       37.68      3.88 o 
   1 -12   6        5.89        8.57      2.60 o 
   2 -12   6        0.45        0.93      1.58 o 
   3 -12   6       13.46       13.79      1.91 o 
   4 -12   6        2.70        3.92      1.89 o 
   5 -12   6       68.68       73.55      5.19 o 
   6 -12   6        8.92        8.99      2.66 o 
  -8 -11   6        0.33       -0.26      2.55 o 
  -7 -11   6        1.13       -1.53      3.04 o 
  -6 -11   6       29.57       25.85      3.62 o 
  -5 -11   6        0.25        0.12      1.45 o 
  -4 -11   6      219.92      213.41      6.47 o 
  -3 -11   6        4.00        2.97      1.67 o 
  -2 -11   6        0.27        0.42      1.24 o 
  -1 -11   6       47.41       38.94      2.65 o 
   0 -11   6        6.64        4.53      1.66 o 
   1 -11   6        3.56        4.00      1.49 o 
   2 -11   6       98.83      103.59      3.99 o 
   3 -11   6      101.09       99.26      3.93 o 
   4 -11   6        0.11        0.26      1.55 o 
   5 -11   6        1.35        1.76      2.04 o 
   6 -11   6      142.55      156.65      6.77 o 
   7 -11   6       67.72       69.47      5.41 o 
  -9 -10   6        0.75        0.60      2.69 o 
  -8 -10   6       41.42       42.38      4.22 o 
  -7 -10   6        0.55        1.94      2.41 o 
  -6 -10   6      251.01      231.77      7.91 o 
  -5 -10   6       24.63       19.47      2.50 o 
  -4 -10   6       81.57       76.55      3.80 o 
  -3 -10   6       85.91       77.21      3.82 o 
  -2 -10   6        2.30        1.73      1.35 o 
  -1 -10   6       18.52       14.94      2.48 o 
   0 -10   6       34.06       31.25      2.30 o 
   1 -10   6      102.73       95.95      4.87 o 
   2 -10   6       23.54       29.82      2.09 o 
   3 -10   6        0.02       -1.29      1.29 o 
   4 -10   6       26.81       24.39      2.30 o 
   5 -10   6        0.41        0.47      1.72 o 
   6 -10   6       14.70       13.96      5.40 o 
   7 -10   6       74.83       83.03      5.23 o 
   8 -10   6        1.95        2.70      2.39 o 
  -9  -9   6      112.18      120.27      6.04 o 
  -8  -9   6       66.90       60.04      5.27 o 
  -7  -9   6       21.19       16.76      4.72 o 
  -6  -9   6      149.19      147.52      5.45 o 
  -5  -9   6        2.70       -0.31      1.20 o 
  -4  -9   6       45.52       42.96      3.12 o 
  -3  -9   6       48.20       46.66      3.18 o 
  -2  -9   6        1.93        2.71      1.25 o 
  -1  -9   6      306.31      289.96      5.84 o 
   0  -9   6        2.04        2.44      1.18 o 
   1  -9   6      141.32      123.30      3.46 o 
   2  -9   6      145.68      136.92      4.65 o 
   3  -9   6      123.99      118.14      3.95 o 
   4  -9   6      223.08      222.74      5.43 o 
   5  -9   6        2.50        4.16      1.98 o 
   6  -9   6       15.02       13.34      2.33 o 
   7  -9   6        1.98        1.62      2.32 o 
   8  -9   6       88.40       89.46      4.74 o 
   9  -9   6       42.98       40.79      3.94 o 
 -10  -8   6       22.35       18.14      2.73 o 
  -9  -8   6        5.90        3.83      2.21 o 
  -8  -8   6       94.50       85.42      7.25 o 
  -7  -8   6      102.95       96.23      4.28 o 
  -6  -8   6       10.99        9.58      1.80 o 
  -5  -8   6       60.30       58.91      3.28 o 
  -4  -8   6      160.16      142.83      4.89 o 
  -3  -8   6      617.85      555.37     10.45 o 
  -2  -8   6       66.91       55.54      2.73 o 
  -1  -8   6      808.89      754.29     10.95 o 
   0  -8   6       35.52       33.45      1.63 o 
   1  -8   6       20.37       15.39      1.28 o 
   2  -8   6        3.75        2.43      0.84 o 
   3  -8   6      234.96      238.00      5.86 o 
   4  -8   6       11.57       12.89      1.43 o 
   5  -8   6      187.40      191.47      4.31 o 
   6  -8   6       21.70       21.09      2.22 o 
   7  -8   6      145.91      137.77      9.09 o 
   8  -8   6       10.67       11.95      1.77 o 
   9  -8   6        0.77        1.91      1.59 o 
 -10  -7   6        0.88        1.44      2.49 o 
  -9  -7   6       17.04       18.37      2.57 o 
  -8  -7   6      184.32      189.58      5.21 o 
  -7  -7   6       12.56       18.03      1.98 o 
  -6  -7   6       42.67       39.63      4.06 o 
  -5  -7   6       90.68       89.92      3.78 o 
  -4  -7   6      456.42      398.98      8.27 o 
  -3  -7   6        6.77        5.52      1.44 o 
  -2  -7   6      430.80      451.86      9.55 o 
  -1  -7   6       20.31       20.87      1.97 o 
   0  -7   6     1105.18     1041.25     10.51 o 
   1  -7   6      118.36      104.15      2.22 o 
   2  -7   6      439.35      440.18      5.04 o 
   3  -7   6      851.69      856.89      9.38 o 
   4  -7   6       63.79       58.68      3.01 o 
   5  -7   6        6.42        2.67      1.17 o 
   6  -7   6        2.96        1.88      1.03 o 
   7  -7   6      250.26      251.83      5.23 o 
   8  -7   6       96.51      102.00      3.99 o 
   9  -7   6       12.86       16.00      2.26 o 
  10  -7   6       90.67       89.03      5.29 o 
 -10  -6   6       48.57       50.27      6.06 o 
  -9  -6   6       16.58       16.24      4.39 o 
  -8  -6   6      255.77      257.68      6.90 o 
  -7  -6   6       16.18       13.38      1.74 o 
  -6  -6   6      224.87      194.79      4.79 o 
  -5  -6   6       65.31       60.43      2.70 o 
  -4  -6   6       47.16       39.73      3.41 o 
  -3  -6   6       85.07       62.18      3.00 o 
  -2  -6   6        8.06        8.18      1.12 o 
  -1  -6   6      163.08      159.58      2.50 o 
   0  -6   6        9.49       11.32      0.82 o 
   1  -6   6       95.95       81.68      1.43 o 
   2  -6   6      253.34      254.38      2.83 o 
   3  -6   6     1305.51     1380.91     11.14 o 
   4  -6   6      122.25      129.12      2.51 o 
   5  -6   6        1.57        1.20      0.88 o 
   6  -6   6        5.93        3.91      1.12 o 
   7  -6   6        9.74        8.13      1.31 o 
   8  -6   6      272.75      265.00      6.18 o 
   9  -6   6        1.24        1.15      1.34 o 
  10  -6   6        2.58        3.17      2.02 o 
 -10  -5   6      153.64      155.08      6.46 o 
  -9  -5   6       31.89       32.37      2.60 o 
  -8  -5   6       92.57       81.64      3.29 o 
  -7  -5   6       19.00       12.82      1.72 o 
  -6  -5   6      206.80      181.78      4.56 o 
  -5  -5   6        0.47       -0.33      1.01 o 
  -4  -5   6       91.00       95.16      3.08 o 
  -3  -5   6        9.23       18.58      1.54 o 
  -2  -5   6        0.29        0.16      0.51 o 
  -1  -5   6      423.87      449.32      4.59 o 
   0  -5   6      187.73      243.05      2.54 o 
   1  -5   6       43.39       60.40      1.26 o 
   2  -5   6      801.62      769.88      6.34 o 
   3  -5   6       57.78       55.39      1.29 o 
   4  -5   6        0.09        0.14      0.61 o 
   5  -5   6        0.24        1.53      0.92 o 
   6  -5   6       11.32       15.28      1.46 o 
   7  -5   6        0.11        0.15      0.99 o 
   8  -5   6      205.83      192.13      5.38 o 
   9  -5   6       12.39       12.17      1.83 o 
  10  -5   6       28.73       35.45      3.97 o 
  11  -5   6       20.20       18.36      3.02 o 
 -11  -4   6       52.47       56.10      5.68 o 
 -10  -4   6        0.38       -1.57      1.57 o 
  -9  -4   6      147.76      142.90      5.15 o 
  -8  -4   6       43.26       41.58      2.66 o 
  -7  -4   6       43.08       36.05      2.43 o 
  -6  -4   6       81.75       76.73      3.80 o 
  -5  -4   6      453.65      439.46      7.45 o 
  -4  -4   6       10.08        9.80      1.34 o 
  -3  -4   6      467.26      465.31      5.45 o 
  -2  -4   6       77.00       79.51      1.69 o 
  -1  -4   6        9.19        3.45      0.50 o 
   0  -4   6      225.48      222.76      2.59 o 
   1  -4   6      562.29      559.99      4.80 o 
   2  -4   6      113.85      107.27      1.56 o 
   3  -4   6      474.23      493.08      4.42 o 
   4  -4   6       32.45       27.51      0.94 o 
   5  -4   6      109.12       92.86      2.53 o 
   6  -4   6      324.25      344.05      6.21 o 
   7  -4   6       67.07       60.88      2.67 o 
   8  -4   6      159.46      145.84      4.35 o 
   9  -4   6       17.04       15.10      1.88 o 
  10  -4   6        0.83        1.21      1.26 o 
  11  -4   6       22.88       22.24      3.15 o 
 -11  -3   6       36.39       32.82      3.37 o 
 -10  -3   6       74.09       72.08      4.31 o 
  -9  -3   6        8.49        6.84      2.05 o 
  -8  -3   6       19.27       24.22      2.35 o 
  -7  -3   6        9.74        6.19      1.37 o 
  -6  -3   6        0.17        0.26      1.40 o 
  -5  -3   6      576.16      558.14      7.69 o 
  -4  -3   6      379.14      372.32      6.42 o 
  -3  -3   6      158.65      161.91      2.45 o 
  -2  -3   6      436.75      481.00      5.37 o 
  -1  -3   6      317.27      288.72      3.17 o 
   0  -3   6      302.21      317.80      3.05 o 
   1  -3   6     1547.23     1575.05     10.91 o 
   2  -3   6      226.79      259.01      3.71 o 
   3  -3   6       36.41       43.37      1.00 o 
   4  -3   6        0.56        1.61      0.41 o 
   5  -3   6       38.84       50.34      1.64 o 
   6  -3   6      102.23      119.85      3.23 o 
   7  -3   6       61.19       59.33      2.48 o 
   8  -3   6       38.36       38.12      2.31 o 
   9  -3   6      135.53      135.32      5.87 o 
  10  -3   6       30.66       35.50      2.58 o 
  11  -3   6        1.67        1.78      1.18 o 
  12  -3   6        2.22        0.07      2.14 o 
 -11  -2   6        0.74        0.89      2.39 o 
 -10  -2   6        1.33        2.92      4.19 o 
  -9  -2   6        6.17        4.09      3.50 o 
  -8  -2   6       23.26       32.75      2.40 o 
  -7  -2   6       57.36       53.21      2.48 o 
  -6  -2   6      138.97      130.99      3.82 o 
  -5  -2   6      526.50      529.63      8.45 o 
  -4  -2   6      172.38      164.34      2.74 o 
  -3  -2   6      150.65      152.89      2.18 o 
  -2  -2   6        9.24        2.11      0.48 o 
  -1  -2   6      420.51      427.70      4.38 o 
   0  -2   6      250.31      264.66      2.75 o 
   1  -2   6      405.72      483.49      3.89 o 
   2  -2   6       45.36       38.56      0.89 o 
   3  -2   6        7.63       10.30      0.56 o 
   4  -2   6      986.56     1021.85      8.62 o 
   5  -2   6      177.60      178.41      2.46 o 
   6  -2   6        8.07        8.17      1.10 o 
   7  -2   6      151.19      156.67      3.72 o 
   8  -2   6        0.33        1.86      1.01 o 
   9  -2   6       30.52       26.99      2.01 o 
  10  -2   6       12.20       10.71      1.57 o 
  11  -2   6       20.90       21.39      2.16 o 
  12  -2   6       22.20       23.65      3.51 o 
 -11  -1   6        7.43       -0.18      1.86 o 
 -10  -1   6        9.92       10.40      2.44 o 
  -9  -1   6        8.84        6.05      2.05 o 
  -8  -1   6        0.05        2.24      1.34 o 
  -7  -1   6      204.42      186.55      4.68 o 
  -6  -1   6      113.84      113.48      3.96 o 
  -5  -1   6      136.80      134.95      3.28 o 
  -4  -1   6       15.52       16.76      0.96 o 
  -3  -1   6      314.88      346.38      4.95 o 
  -2  -1   6      111.22      124.00      1.69 o 
  -1  -1   6      110.58       92.05      1.40 o 
   0  -1   6      294.40      286.32      2.98 o 
   1  -1   6        6.59        6.52      0.48 o 
   2  -1   6      196.52      181.40      2.02 o 
   3  -1   6      427.05      507.66      4.65 o 
   4  -1   6       21.16       24.88      0.87 o 
   5  -1   6       49.98       58.29      1.48 o 
   6  -1   6        0.02       -0.30      0.49 o 
   7  -1   6       10.69        9.26      1.45 o 
   8  -1   6      263.84      280.05      5.30 o 
   9  -1   6      118.69      115.02      3.33 o 
  10  -1   6      434.04      417.38      8.97 o 
  11  -1   6       51.39       53.66      4.15 o 
  12  -1   6        0.56        0.22      1.78 o 
 -11   0   6       48.45       50.47      4.16 o 
 -10   0   6        6.02        5.28      2.08 o 
  -9   0   6       15.43       15.52      4.71 o 
  -8   0   6       14.45       13.56      2.18 o 
  -7   0   6        0.66        0.44      1.02 o 
  -6   0   6       70.05       58.57      4.13 o 
  -5   0   6       41.30       45.45      2.29 o 
  -4   0   6     1064.08     1055.50     11.75 o 
  -3   0   6      145.98      129.52      1.98 o 
  -2   0   6       12.09       17.43      1.07 o 
  -1   0   6     1030.90     1027.75      7.97 o 
   0   0   6        8.94        8.35      0.54 o 
   1   0   6     4086.76     4396.17     32.68 o 
   2   0   6       58.18       61.26      1.07 o 
   3   0   6      395.17      403.41      4.28 o 
   4   0   6      255.86      310.13      4.62 o 
   5   0   6       26.52       29.74      0.94 o 
   6   0   6      348.83      365.39      4.44 o 
   7   0   6        4.01        2.24      0.78 o 
   8   0   6        4.35        7.50      1.75 o 
   9   0   6        2.44        3.41      1.00 o 
  10   0   6       28.35       29.48      2.02 o 
  11   0   6        3.89        4.06      1.31 o 
  12   0   6        8.09        6.85      2.15 o 
 -10   1   6        5.06       14.16      2.59 o 
  -9   1   6       42.41       44.13      3.58 o 
  -8   1   6       12.79       12.65      2.21 o 
  -7   1   6        0.41        3.25      1.58 o 
  -6   1   6       46.05       50.34      2.44 o 
  -5   1   6       43.14       32.75      2.10 o 
  -4   1   6      497.68      512.32      5.86 o 
  -3   1   6       57.10       47.29      1.39 o 
  -2   1   6        2.22        9.66      0.69 o 
  -1   1   6       11.37       13.02      0.91 o 
   0   1   6       98.32      113.80      1.61 o 
   1   1   6     2058.14     2292.79     18.49 o 
   2   1   6      852.78      940.32      9.28 o 
   3   1   6      508.18      565.59      5.54 o 
   4   1   6      144.02      164.66      2.14 o 
   5   1   6      172.63      196.12      2.50 o 
   6   1   6       64.29       75.15      3.04 o 
   7   1   6       91.16       87.08      2.22 o 
   8   1   6        0.33        1.09      0.68 o 
   9   1   6      132.75      119.07      4.83 o 
  10   1   6       93.03       83.50      2.75 o 
  11   1   6       11.07       11.45      1.54 o 
  12   1   6       68.07       69.92      3.12 o 
  13   1   6        1.76        2.55      2.10 o 
 -10   2   6       97.46      101.94      6.35 o 
  -9   2   6        3.00        5.67      1.98 o 
  -8   2   6      136.84      147.21      5.34 o 
  -7   2   6       24.04       24.41      2.57 o 
  -6   2   6      355.38      353.64      6.66 o 
  -5   2   6      541.75      553.05      8.72 o 
  -4   2   6      349.55      309.54      4.89 o 
  -3   2   6      345.47      306.16      3.96 o 
  -2   2   6      358.20      384.88      3.84 o 
  -1   2   6     1216.94     1355.39     15.10 o 
   0   2   6      215.74      210.81      2.28 o 
   1   2   6     1093.76     1180.04     11.56 o 
   2   2   6       67.77       87.71      1.74 o 
   3   2   6       98.33       91.61      1.72 o 
   4   2   6      373.45      418.35      3.92 o 
   5   2   6       68.71       73.83      1.23 o 
   6   2   6        0.04        0.09      0.52 o 
   7   2   6       63.51       60.24      2.33 o 
   8   2   6      149.78      139.91      3.89 o 
   9   2   6      296.91      299.03      9.21 o 
  10   2   6        1.45        1.27      1.30 o 
  11   2   6        1.62        2.11      1.57 o 
  12   2   6       98.51      110.25      4.34 o 
  13   2   6        1.25        1.57      1.94 o 
 -10   3   6        7.09        8.05      2.49 o 
  -9   3   6      399.27      433.55     10.38 o 
  -8   3   6       43.87       35.20      3.37 o 
  -7   3   6      289.57      279.16      7.26 o 
  -6   3   6      266.69      252.23      6.44 o 
  -5   3   6      194.75      193.02      3.87 o 
  -4   3   6      102.35       85.91      2.47 o 
  -3   3   6      504.20      477.62      4.76 o 
  -2   3   6      369.97      426.20      4.03 o 
  -1   3   6      537.66      614.68      5.93 o 
   0   3   6     2419.20     2512.75     21.81 o 
   1   3   6      204.21      218.07      3.50 o 
   2   3   6      659.02      739.48      8.38 o 
   3   3   6      862.54      884.85      9.68 o 
   4   3   6     2176.10     2339.38     18.61 o 
   5   3   6      549.47      571.31      6.52 o 
   6   3   6        0.18        0.51      0.49 o 
   7   3   6      221.69      231.80      3.40 o 
   8   3   6      619.84      624.70     10.14 o 
   9   3   6      217.66      226.94      5.21 o 
  10   3   6        7.00        5.62      1.41 o 
  11   3   6        0.01        0.78      1.82 o 
  12   3   6        0.22       -1.47      1.47 o 
  13   3   6       12.45       11.56      2.53 o 
 -10   4   6        0.86        0.19      2.04 o 
  -9   4   6      159.46      164.64     10.31 o 
  -8   4   6        0.43        1.36      1.78 o 
  -7   4   6       20.92       18.91      3.74 o 
  -6   4   6       12.83       10.01      1.89 o 
  -5   4   6      597.95      593.31      8.71 o 
  -4   4   6      382.41      372.74      5.70 o 
  -3   4   6      113.75      107.64      1.94 o 
  -2   4   6       75.66       74.75      1.44 o 
  -1   4   6      634.33      707.82      6.17 o 
   0   4   6      647.50      634.29      5.57 o 
   1   4   6      400.32      397.14      4.29 o 
   2   4   6        0.57        0.22      0.39 o 
   3   4   6      472.82      536.89      5.73 o 
   4   4   6      153.87      165.67      1.91 o 
   5   4   6     1288.17     1378.52     16.16 o 
   6   4   6      129.18      139.56      2.54 o 
   7   4   6      835.89      849.96      9.35 o 
   8   4   6        2.60        1.88      0.83 o 
   9   4   6        1.06        1.50      0.97 o 
  10   4   6      127.96      133.26      6.00 o 
  11   4   6        0.00        0.89      1.32 o 
  12   4   6       15.73       11.38      2.94 o 
  13   4   6       26.56       34.26      3.34 o 
 -10   5   6       16.12       16.99      3.80 o 
  -9   5   6       11.08       10.07      2.90 o 
  -8   5   6        7.92        6.85      2.18 o 
  -7   5   6        0.28        1.16      1.55 o 
  -6   5   6       46.48       31.48      2.31 o 
  -5   5   6       28.41       34.83      2.28 o 
  -4   5   6       73.36       57.19      2.85 o 
  -3   5   6       12.96       17.49      1.12 o 
  -2   5   6      204.60      222.19      2.71 o 
  -1   5   6      377.56      451.45      4.49 o 
   0   5   6        0.22        1.00      0.36 o 
   1   5   6       23.87       46.45      1.12 o 
   2   5   6       24.23       20.12      1.02 o 
   3   5   6      689.85      772.12      8.86 o 
   4   5   6      373.50      391.28      3.85 o 
   5   5   6       68.35       89.05      2.58 o 
   6   5   6      312.26      277.95      4.08 o 
   7   5   6       26.83       25.56      1.53 o 
   8   5   6       22.89       27.00      1.51 o 
   9   5   6       71.68       73.04      3.24 o 
  10   5   6       36.25       31.43      1.97 o 
  11   5   6       15.56       19.73      1.86 o 
  12   5   6        2.82        4.88      3.13 o 
  13   5   6        2.87        4.24      2.02 o 
  -9   6   6        0.00        1.23      2.01 o 
  -8   6   6       52.89       46.19      3.89 o 
  -7   6   6        1.27        2.33      1.72 o 
  -6   6   6        3.79        6.05      1.57 o 
  -5   6   6       48.90       43.32      2.60 o 
  -4   6   6        0.13        0.98      0.80 o 
  -3   6   6       78.07       69.23      1.82 o 
  -2   6   6       66.80       68.50      1.53 o 
  -1   6   6      108.27      103.40      1.64 o 
   0   6   6        7.72        5.29      0.49 o 
   1   6   6      517.74      485.32      4.83 o 
   2   6   6      384.37      399.09      5.43 o 
   3   6   6      154.26      160.48      2.73 o 
   4   6   6      193.83      202.21      2.23 o 
   5   6   6      358.44      355.58      4.92 o 
   6   6   6     1058.40     1102.29     14.00 o 
   7   6   6      673.21      691.97      8.70 o 
   8   6   6        3.83        5.01      1.62 o 
   9   6   6      268.06      274.50      6.65 o 
  10   6   6       40.58       45.57      3.94 o 
  11   6   6        0.04        3.39      3.86 o 
  12   6   6       83.38       75.14      8.90 o 
  -9   7   6       17.66       21.57      3.19 o 
  -8   7   6       42.49       45.12      3.24 o 
  -7   7   6        3.26        3.36      1.58 o 
  -6   7   6       26.44       24.44      2.31 o 
  -5   7   6       12.05       12.13      1.99 o 
  -4   7   6      174.38      148.68      3.24 o 
  -3   7   6        7.87       10.79      0.97 o 
  -2   7   6        0.02        1.24      0.55 o 
  -1   7   6       49.11       51.02      1.26 o 
   0   7   6       22.70       19.34      0.79 o 
   1   7   6        0.78        0.78      0.36 o 
   2   7   6      317.28      353.59      4.29 o 
   3   7   6       19.56       23.06      1.03 o 
   4   7   6        0.93        0.81      0.34 o 
   5   7   6      126.90      121.15      1.85 o 
   6   7   6       17.20       17.12      1.17 o 
   7   7   6       14.79       11.78      1.00 o 
   8   7   6       19.16       19.01      2.00 o 
   9   7   6       14.55       14.63      4.87 o 
  10   7   6        1.99        2.90      3.41 o 
  11   7   6       96.45       98.08      8.73 o 
  -9   8   6        0.30       -1.79      3.72 o 
  -8   8   6        0.02        1.55      1.35 o 
  -7   8   6        0.89       -0.19      1.18 o 
  -6   8   6       28.98       29.60      2.95 o 
  -5   8   6        0.46       -0.96      0.96 o 
  -4   8   6       12.00       11.39      1.20 o 
  -3   8   6      274.40      242.64      3.72 o 
  -2   8   6     1019.67      937.96      9.70 o 
  -1   8   6        1.12        2.29      0.57 o 
   0   8   6       85.76       88.52      1.74 o 
   1   8   6        4.87        8.40      0.64 o 
   2   8   6      240.86      238.60      3.67 o 
   3   8   6      145.37      162.12      3.39 o 
   4   8   6       12.05        8.17      1.03 o 
   5   8   6       87.32       62.92      3.18 o 
   6   8   6        0.51        1.50      1.47 o 
   7   8   6       19.91       15.88      2.14 o 
   8   8   6      139.39      125.10      3.80 o 
   9   8   6       33.02       36.00      2.98 o 
  10   8   6       33.01       48.40      4.49 o 
  -8   9   6       55.81       58.89      4.37 o 
  -7   9   6       44.39       52.29      3.29 o 
  -6   9   6      103.08       90.69      5.05 o 
  -5   9   6       55.16       52.51      2.97 o 
  -4   9   6       19.84       18.56      1.52 o 
  -3   9   6      176.58      155.06      3.89 o 
  -2   9   6       41.29       51.76      1.95 o 
  -1   9   6       74.50       74.80      1.80 o 
   0   9   6      660.85      634.96      6.96 o 
   1   9   6        5.09        6.19      0.83 o 
   2   9   6        6.75        6.48      1.21 o 
   3   9   6       47.76       44.12      2.31 o 
   4   9   6        0.15       -0.33      0.70 o 
   5   9   6        8.68       14.93      2.14 o 
   6   9   6       18.40       12.37      1.60 o 
   7   9   6       93.25       76.53      3.34 o 
   8   9   6       61.21       67.74      3.85 o 
   9   9   6      196.37      206.25     12.71 o 
  10   9   6       21.88       26.76      7.40 o 
  -8  10   6       51.44       58.64     10.44 o 
  -7  10   6        3.24        4.12      2.07 o 
  -6  10   6       43.25       37.20      3.41 o 
  -5  10   6        1.69       -0.48      1.39 o 
  -4  10   6        0.22       -1.10      1.10 o 
  -3  10   6       13.64        9.87      1.47 o 
  -2  10   6      210.73      186.14      3.86 o 
  -1  10   6        2.78        4.16      1.19 o 
   0  10   6     1524.19     1418.08     19.14 o 
   1  10   6      706.98      668.82     14.10 o 
   2  10   6      803.24      712.70     22.58 o 
   3  10   6      561.90      533.38     12.02 o 
   4  10   6      729.52      631.34     13.44 o 
   5  10   6       44.56       38.91      1.56 o 
   6  10   6        3.43        4.09      1.31 o 
   7  10   6      182.79      186.33      5.73 o 
   8  10   6       36.19       33.74      2.66 o 
   9  10   6       15.50       15.48      2.80 o 
  10  10   6       28.11       32.73      3.59 o 
  -7  11   6       26.10       24.74      3.10 o 
  -6  11   6       29.67       20.91      2.83 o 
  -5  11   6       25.83       32.04      4.67 o 
  -4  11   6        2.80        7.46      1.57 o 
  -3  11   6       23.62       23.50      2.02 o 
  -2  11   6      196.83      176.60      4.27 o 
  -1  11   6      560.62      534.87      9.65 o 
   0  11   6      147.31      127.07      3.37 o 
   1  11   6       33.96       44.78      5.04 o 
   2  11   6        5.39       14.39      2.06 o 
   3  11   6       29.67       26.03      2.91 o 
   4  11   6      143.64      112.92      4.90 o 
   5  11   6       68.55       53.40      3.66 o 
   6  11   6        0.05        1.58      1.16 o 
   7  11   6        1.78        6.70      2.20 o 
   8  11   6        7.92        6.10      1.77 o 
   9  11   6      113.97      123.06      4.16 o 
  10  11   6       44.07       48.95      3.50 o 
  11  11   6      152.20      164.96      5.66 o 
  -6  12   6       14.09       20.97      2.87 o 
  -5  12   6       81.97       83.56      4.32 o 
  -4  12   6       34.37       28.77      2.29 o 
  -3  12   6       54.64       49.04      3.30 o 
  -2  12   6       68.24       61.88      3.82 o 
  -1  12   6        9.66       13.65      2.20 o 
   0  12   6        1.36        1.43      1.21 o 
   1  12   6      140.31      135.82      4.74 o 
   2  12   6       12.40        6.58      1.84 o 
   3  12   6       54.82       44.58      3.84 o 
   4  12   6        1.40        2.74      1.87 o 
   5  12   6       17.99       12.73      4.49 o 
   6  12   6        0.22        1.47      1.76 o 
   7  12   6      209.52      229.78      8.08 o 
   8  12   6       90.59       99.01      4.07 o 
   9  12   6        0.00        2.36      2.03 o 
  10  12   6        4.18        6.16      2.18 o 
  11  12   6       21.25       24.72      2.88 o 
  -6  13   6       17.39       21.66      4.63 o 
  -5  13   6      308.85      332.38     22.75 o 
  -4  13   6        0.01        2.12      3.00 o 
  -3  13   6      107.49      119.70      4.61 o 
  -2  13   6       95.57      103.63     11.33 o 
  -1  13   6      129.26      144.18      5.10 o 
   0  13   6      119.35      117.80      5.67 o 
   1  13   6      331.33      324.10      9.66 o 
   2  13   6        0.75       -1.62      1.62 o 
   3  13   6       23.20       20.55      3.00 o 
   4  13   6        2.10        1.33      2.05 o 
   5  13   6        3.78        6.05      2.21 o 
   6  13   6        5.45        6.81      2.28 o 
   7  13   6      266.68      254.39      8.04 o 
   8  13   6        1.00       -2.12      2.12 o 
   9  13   6        4.28       -0.87      2.11 o 
  10  13   6        2.29        3.98      2.30 o 
  11  13   6        5.11        4.84      2.24 o 
  -5  14   6       37.09       34.50      9.22 o 
  -4  14   6        1.23        5.70      2.73 o 
  -3  14   6       51.40       64.17      5.40 o 
  -2  14   6      105.04      115.67      7.57 o 
  -1  14   6       44.95       46.19      6.07 o 
   0  14   6        0.69        4.88      3.44 o 
   1  14   6       82.74       81.92      4.17 o 
   2  14   6      148.78      151.32      5.83 o 
   3  14   6      156.34      161.29      9.12 o 
   4  14   6        1.49        0.84      2.09 o 
   5  14   6       48.47       43.60      4.76 o 
   6  14   6       13.63       13.10      2.80 o 
   7  14   6        1.52       -0.78      2.40 o 
   8  14   6       50.72       43.38      4.91 o 
   9  14   6       19.10       17.72      3.41 o 
  10  14   6        7.69        9.34      2.74 o 
  -4  15   6      102.27      102.01      7.24 o 
  -3  15   6       16.55       15.76      2.91 o 
  -2  15   6       13.80        9.67      4.45 o 
  -1  15   6       25.88       32.65      5.45 o 
   0  15   6        6.25        2.75      4.13 o 
   1  15   6       71.60       94.78      7.94 o 
   2  15   6       68.45       72.94      7.00 o 
   3  15   6       76.33       84.46      5.68 o 
   4  15   6       50.48       47.45      4.62 o 
   5  15   6       82.60       86.36      6.84 o 
   6  15   6       47.75       43.84      5.51 o 
   7  15   6      119.71      126.47      7.80 o 
   8  15   6       23.59       22.25      4.07 o 
   9  15   6        9.07        8.71      3.10 o 
  -2  16   6        0.87       -0.04      3.78 o 
  -1  16   6        5.67        4.14      3.86 o 
   0  16   6        4.25        9.58      4.51 o 
   1  16   6       46.10       49.41      6.64 o 
   2  16   6        0.67        1.82      2.38 o 
   3  16   6       19.12       17.79      4.64 o 
   4  16   6        6.64        6.16      3.45 o 
   5  16   6      141.74      151.65      9.27 o 
   6  16   6       36.21       48.37      6.00 o 
   7  16   6       14.83       22.03      4.61 o 
   8  16   6        7.94        8.74      3.68 o 
  -1  17   6        0.72       -3.25      3.25 o 
   0  17   6        4.51       -0.99      3.82 o 
   1  17   6       38.40       57.85      7.57 o 
   2  17   6       27.98       35.76      6.10 o 
   3  17   6        0.45       -2.89      2.89 o 
   4  17   6        8.65        9.91      4.31 o 
   5  17   6       18.52       18.77      4.78 o 
   6  17   6       54.87       53.19      6.59 o 
   7  17   6        2.12        0.66      3.43 o 
   2  18   6        0.66        0.52      4.22 o 
   4  18   6        2.26        3.01      4.29 o 
  -2 -15   7       51.95       72.92      5.92 o 
  -1 -15   7        0.15        4.33      3.22 o 
   0 -15   7       72.02      110.66     12.84 o 
  -5 -14   7        1.64       -2.00      4.08 o 
  -4 -14   7       55.23       56.74      5.39 o 
  -3 -14   7        3.70        1.29      2.57 o 
  -2 -14   7       17.78       23.19      3.79 o 
  -1 -14   7        5.22        9.60      2.98 o 
   0 -14   7        1.77        1.87      2.44 o 
   1 -14   7       22.38       21.88      3.38 o 
   2 -14   7       21.97       26.21      3.70 o 
   3 -14   7       21.65       26.30      4.22 o 
  -6 -13   7       20.79       29.25      5.20 o 
  -5 -13   7        3.32        0.23      3.76 o 
  -4 -13   7       31.80       36.11      4.37 o 
  -3 -13   7       81.46       83.81      6.05 o 
  -2 -13   7        0.09        0.69      1.78 o 
  -1 -13   7        0.06        1.16      2.71 o 
   0 -13   7       40.70       44.25      4.37 o 
   1 -13   7       18.46       21.00      3.36 o 
   2 -13   7      165.71      171.62      7.15 o 
   3 -13   7       23.15       25.48      2.89 o 
   4 -13   7       22.25       19.59      2.34 o 
   5 -13   7        6.49        7.11      2.19 o 
  -7 -12   7        0.97        4.42      2.95 o 
  -6 -12   7        8.24        9.26      5.56 o 
  -5 -12   7        7.61        9.35      2.98 o 
  -4 -12   7        0.81       -2.13      2.13 o 
  -3 -12   7        1.34        3.87      2.51 o 
  -2 -12   7        1.00        2.02      1.51 o 
  -1 -12   7       18.21       17.18      2.51 o 
   0 -12   7       72.68       67.89      6.67 o 
   1 -12   7        0.01        2.80      2.65 o 
   2 -12   7      350.96      364.55      7.97 o 
   3 -12   7       19.87       23.58      3.24 o 
   4 -12   7        4.63        2.38      1.84 o 
   5 -12   7       35.43       35.32      3.98 o 
   6 -12   7       28.12       26.36      3.70 o 
  -8 -11   7        0.42        2.30      2.81 o 
  -7 -11   7       63.11       65.42      7.66 o 
  -6 -11   7       20.07       14.55      3.22 o 
  -5 -11   7       17.48       12.05      3.62 o 
  -4 -11   7        3.73        2.88      3.12 o 
  -3 -11   7      132.80      137.06      5.23 o 
  -2 -11   7      166.24      156.42      4.67 o 
  -1 -11   7        3.97        6.12      1.62 o 
   0 -11   7       64.29       66.00      4.24 o 
   1 -11   7        8.87       10.39      1.97 o 
   2 -11   7        0.12       -0.40      1.55 o 
   3 -11   7      116.44      126.71      3.87 o 
   4 -11   7        1.28       -0.80      1.61 o 
   5 -11   7       36.04       37.17      3.89 o 
   6 -11   7        6.23        5.41      2.38 o 
   7 -11   7        0.00       -0.47      2.08 o 
  -8 -10   7        7.85       10.50      3.00 o 
  -7 -10   7       14.28       11.02      4.27 o 
  -6 -10   7        0.57        0.06      2.39 o 
  -5 -10   7      157.70      153.32      5.49 o 
  -4 -10   7        9.81       15.68      2.34 o 
  -3 -10   7       37.59       40.19      3.17 o 
  -2 -10   7       65.39       66.30      3.19 o 
  -1 -10   7       43.31       39.09      2.61 o 
   0 -10   7        1.47        1.34      1.16 o 
   1 -10   7        4.96        4.45      1.62 o 
   2 -10   7       11.69        8.43      1.79 o 
   3 -10   7        1.53        4.48      1.42 o 
   4 -10   7       20.61       24.16      2.36 o 
   5 -10   7       22.94       19.54      3.04 o 
   6 -10   7        0.00        0.39      2.07 o 
   7 -10   7        8.55        4.46      2.41 o 
   8 -10   7        2.83        7.65      2.65 o 
  -9  -9   7        4.91        5.04      2.73 o 
  -8  -9   7       33.29       34.77      3.97 o 
  -7  -9   7        1.32       -0.11      2.15 o 
  -6  -9   7        0.00        0.72      1.48 o 
  -5  -9   7        9.61        5.24      2.81 o 
  -4  -9   7        9.02       11.55      2.46 o 
  -3  -9   7       12.52       12.15      2.00 o 
  -2  -9   7      261.01      233.35      5.37 o 
  -1  -9   7        0.05        0.01      1.04 o 
   0  -9   7      216.28      216.98      4.48 o 
   1  -9   7       77.09       79.94      2.89 o 
   2  -9   7       90.96       82.61      3.04 o 
   3  -9   7        0.01        1.47      1.43 o 
   4  -9   7        0.37        1.18      1.31 o 
   5  -9   7      424.55      412.68     10.93 o 
   6  -9   7       20.67       18.17      3.78 o 
   7  -9   7       25.25       25.58      3.57 o 
   8  -9   7        1.26       -1.40      1.66 o 
   9  -9   7        3.58        1.77      2.57 o 
  -9  -8   7        6.32        5.82      2.73 o 
  -8  -8   7       41.37       42.07      4.20 o 
  -7  -8   7       13.19       11.86      2.73 o 
  -6  -8   7       20.40       14.57      2.25 o 
  -5  -8   7       92.72       73.68      3.73 o 
  -4  -8   7      140.05      121.93      5.78 o 
  -3  -8   7      118.49      116.92      4.40 o 
  -2  -8   7      661.02      603.84     12.71 o 
  -1  -8   7       16.57       19.56      1.84 o 
   0  -8   7      236.84      216.17      4.07 o 
   1  -8   7       22.76       20.49      1.44 o 
   2  -8   7       64.65       65.52      2.41 o 
   3  -8   7       12.41       13.97      1.80 o 
   4  -8   7      343.62      342.18      6.98 o 
   5  -8   7       10.54       12.61      1.71 o 
   6  -8   7       31.17       27.72      2.35 o 
   7  -8   7       39.90       39.74      2.59 o 
   8  -8   7       63.24       68.68      3.71 o 
   9  -8   7      111.32      109.20      5.53 o 
 -10  -7   7        0.08        3.08      2.20 o 
  -9  -7   7      338.33      356.49      8.88 o 
  -8  -7   7        1.52        6.40      2.11 o 
  -7  -7   7        0.03        1.80      1.58 o 
  -6  -7   7        6.52        6.90      1.80 o 
  -5  -7   7       20.74       14.49      2.07 o 
  -4  -7   7        2.64        2.83      1.93 o 
  -3  -7   7       35.21       22.94      2.35 o 
  -2  -7   7      190.90      163.49      4.83 o 
  -1  -7   7      207.81      213.32      4.69 o 
   0  -7   7      141.76      143.71      2.97 o 
   1  -7   7      145.60      143.59      3.02 o 
   2  -7   7       37.46       49.27      1.77 o 
   3  -7   7       40.42       34.96      1.72 o 
   4  -7   7      132.97      140.64      2.97 o 
   5  -7   7       59.25       54.33      2.55 o 
   6  -7   7        1.38        0.82      0.90 o 
   7  -7   7        0.94        0.35      1.14 o 
   8  -7   7        0.70        0.78      1.29 o 
   9  -7   7       59.86       60.69      4.26 o 
  10  -7   7        0.59       -0.57      1.90 o 
 -10  -6   7        1.39       -1.71      2.71 o 
  -9  -6   7      137.77      144.72      5.38 o 
  -8  -6   7       84.27       82.35      3.73 o 
  -7  -6   7       76.10       78.85      3.45 o 
  -6  -6   7       95.28       86.81      3.29 o 
  -5  -6   7       11.39       10.64      1.87 o 
  -4  -6   7     1064.18      901.29     14.85 o 
  -3  -6   7      348.38      334.31      7.23 o 
  -2  -6   7        2.56        2.13      1.15 o 
  -1  -6   7       24.95       23.22      1.35 o 
   0  -6   7      111.23      102.87      2.16 o 
   1  -6   7       18.11       25.13      1.27 o 
   2  -6   7     2069.36     2110.93     17.27 o 
   3  -6   7       42.74       51.19      1.77 o 
   4  -6   7      123.23      127.46      2.72 o 
   5  -6   7       47.28       44.28      2.45 o 
   6  -6   7       30.31       21.35      1.73 o 
   7  -6   7       15.42       10.08      1.49 o 
   8  -6   7       59.38       52.81      3.17 o 
   9  -6   7        1.15        0.53      1.31 o 
  10  -6   7        0.00       -1.27      1.77 o 
 -10  -5   7      136.17      138.53      7.82 o 
  -9  -5   7       76.36       69.64      4.12 o 
  -8  -5   7       16.57       17.11      2.06 o 
  -7  -5   7       12.84       12.48      1.68 o 
  -6  -5   7        0.02        1.88      1.15 o 
  -5  -5   7       43.95       46.75      2.64 o 
  -4  -5   7      464.82      402.58      8.17 o 
  -3  -5   7        0.80       -0.12      1.12 o 
  -2  -5   7      171.91      130.01      3.66 o 
  -1  -5   7      179.34      175.86      2.68 o 
   0  -5   7      146.42      153.87      2.41 o 
   1  -5   7       49.56       56.20      1.27 o 
   2  -5   7      569.90      604.54      5.73 o 
   3  -5   7        1.14        2.08      0.55 o 
   4  -5   7       81.42       81.49      2.09 o 
   5  -5   7        0.61       -0.15      0.83 o 
   6  -5   7       23.88       19.53      1.64 o 
   7  -5   7        0.41        1.26      1.09 o 
   8  -5   7        0.36        2.02      1.20 o 
   9  -5   7       19.83       15.51      2.04 o 
  10  -5   7       32.80       31.53      2.75 o 
  11  -5   7        1.80        2.63      2.24 o 
 -10  -4   7      175.76      188.91      7.18 o 
  -9  -4   7        0.60        0.86      1.77 o 
  -8  -4   7       10.77       14.22      3.22 o 
  -7  -4   7        0.43        0.54      1.14 o 
  -6  -4   7       80.35       68.29      2.93 o 
  -5  -4   7       13.72       19.67      1.80 o 
  -4  -4   7        2.87        1.09      1.00 o 
  -3  -4   7       10.33        8.47      1.53 o 
  -2  -4   7      267.32      249.68      3.91 o 
  -1  -4   7        0.40        0.76      0.45 o 
   0  -4   7       29.89       28.44      0.99 o 
   1  -4   7       42.29       41.44      1.12 o 
   2  -4   7     1670.11     1704.29     13.22 o 
   3  -4   7        0.32        0.20      0.41 o 
   4  -4   7       43.78       42.37      1.27 o 
   5  -4   7        0.56        0.59      0.80 o 
   6  -4   7      709.38      677.63      8.93 o 
   7  -4   7       39.62       29.42      2.15 o 
   8  -4   7       54.75       63.07      3.43 o 
   9  -4   7       12.54       10.31      1.70 o 
  10  -4   7       31.75       29.42      3.07 o 
  11  -4   7        1.60       -0.10      1.85 o 
 -10  -3   7        0.47        0.69      1.74 o 
  -9  -3   7      118.37      117.57      4.83 o 
  -8  -3   7        4.98        5.47      1.41 o 
  -7  -3   7       30.66       24.66      2.15 o 
  -6  -3   7       10.81        8.73      1.50 o 
  -5  -3   7       25.17       32.66      2.20 o 
  -4  -3   7       53.10       50.82      2.43 o 
  -3  -3   7        2.72        2.82      0.77 o 
  -2  -3   7      273.90      271.06      3.72 o 
  -1  -3   7        0.16        0.00      0.37 o 
   0  -3   7        3.31        5.22      0.57 o 
   1  -3   7      102.46       96.47      1.63 o 
   2  -3   7      383.91      400.95      3.74 o 
   3  -3   7       14.29       11.20      0.77 o 
   4  -3   7       40.24       32.75      1.13 o 
   5  -3   7       71.94       68.84      1.97 o 
   6  -3   7      315.30      296.58      5.55 o 
   7  -3   7        8.41       10.99      2.37 o 
   8  -3   7       22.93       24.54      2.01 o 
   9  -3   7       13.64       17.33      1.84 o 
  10  -3   7        0.00        1.22      1.17 o 
  11  -3   7       13.95       10.79      2.36 o 
  12  -3   7       43.50       43.67      4.57 o 
 -10  -2   7       48.23       43.99      3.79 o 
  -9  -2   7       73.45       77.54      5.82 o 
  -8  -2   7        4.60        3.31      3.12 o 
  -7  -2   7        1.04        2.42      2.49 o 
  -6  -2   7       13.74        9.40      1.35 o 
  -5  -2   7      355.99      340.11      5.65 o 
  -4  -2   7      125.90      112.93      2.87 o 
  -3  -2   7      123.69       99.90      2.26 o 
  -2  -2   7      134.01      143.76      2.37 o 
  -1  -2   7      139.87      143.68      2.05 o 
   0  -2   7      713.17      729.06      6.47 o 
   1  -2   7      445.25      498.30      4.30 o 
   2  -2   7       18.65       23.22      0.91 o 
   3  -2   7      190.01      237.27      2.61 o 
   4  -2   7       59.06       59.07      1.30 o 
   5  -2   7       10.38       11.00      0.82 o 
   6  -2   7      171.76      158.48      4.02 o 
   7  -2   7        1.51        0.48      1.66 o 
   8  -2   7      113.93      114.33      3.39 o 
   9  -2   7      211.20      190.42      4.89 o 
  10  -2   7      298.47      288.72      6.88 o 
  11  -2   7        0.03        3.80      1.34 o 
  12  -2   7       13.89       14.18      2.90 o 
 -10  -1   7       30.87       34.10     10.52 o 
  -9  -1   7       38.09       34.56      3.56 o 
  -8  -1   7      115.58      121.70      4.15 o 
  -7  -1   7       14.44       15.20      1.63 o 
  -6  -1   7        7.48        4.17      1.68 o 
  -5  -1   7      609.94      556.17     11.24 o 
  -4  -1   7      946.41      918.67     10.20 o 
  -3  -1   7       12.52       16.74      0.89 o 
  -2  -1   7      829.82      821.34      7.15 o 
  -1  -1   7      224.18      236.85      2.60 o 
   0  -1   7      753.44      748.32      6.53 o 
   1  -1   7     1021.95     1050.56      8.63 o 
   2  -1   7      254.29      281.79      2.84 o 
   3  -1   7      753.12      785.82      6.69 o 
   4  -1   7      115.17      118.51      1.88 o 
   5  -1   7        5.22        5.10      0.63 o 
   6  -1   7        9.32        7.61      1.37 o 
   7  -1   7       59.95       57.79      2.19 o 
   8  -1   7      109.99      109.04      3.61 o 
   9  -1   7      222.41      205.14      4.64 o 
  10  -1   7       27.54       26.05      2.08 o 
  11  -1   7        0.28        0.01      0.99 o 
  12  -1   7       24.63       27.24      3.07 o 
 -10   0   7       49.74       56.80      6.74 o 
  -9   0   7       15.13       16.91      2.27 o 
  -8   0   7      168.23      178.53      9.96 o 
  -7   0   7       26.46       31.93      2.34 o 
  -6   0   7       24.26       22.72      2.00 o 
  -5   0   7      275.21      271.89      4.92 o 
  -4   0   7       79.16       68.07      1.89 o 
  -3   0   7       88.63       89.88      1.85 o 
  -2   0   7       47.00       78.72      1.45 o 
  -1   0   7      651.31      670.18      7.48 o 
   0   0   7       76.33       60.58      1.26 o 
   1   0   7      132.90      126.24      1.66 o 
   2   0   7     2500.50     2662.74     20.32 o 
   3   0   7       49.69       60.36      1.24 o 
   4   0   7      753.57      854.01      8.24 o 
   5   0   7        3.56        7.32      0.87 o 
   6   0   7       70.81       82.58      1.89 o 
   7   0   7        9.86       15.48      1.59 o 
   8   0   7        3.59        3.84      0.95 o 
   9   0   7      257.95      257.88      5.10 o 
  10   0   7      222.85      232.03      5.06 o 
  11   0   7       41.03       39.60      2.38 o 
  12   0   7        2.59        2.85      1.84 o 
 -10   1   7        0.37        4.99      2.11 o 
  -9   1   7       17.89       22.81      2.94 o 
  -8   1   7      138.79      136.17      6.55 o 
  -7   1   7        0.42        0.18      1.42 o 
  -6   1   7       21.01       23.24      1.98 o 
  -5   1   7       10.50       10.84      1.52 o 
  -4   1   7       97.80       99.49      2.67 o 
  -3   1   7        2.31        0.43      0.53 o 
  -2   1   7       39.86       51.28      1.38 o 
  -1   1   7      121.26      114.86      1.71 o 
   0   1   7     1867.46     2038.59     15.65 o 
   1   1   7      350.80      356.14      3.92 o 
   2   1   7     4355.16     4668.69     32.98 o 
   3   1   7        0.21        0.23      0.31 o 
   4   1   7       59.86       62.46      1.29 o 
   5   1   7      168.15      170.26      2.53 o 
   6   1   7       10.37       11.92      0.79 o 
   7   1   7       41.14       44.36      1.91 o 
   8   1   7       77.36       93.98      2.56 o 
   9   1   7      579.17      569.82      8.56 o 
  10   1   7      107.11      111.39      3.24 o 
  11   1   7       23.58       21.28      1.89 o 
  12   1   7        0.39        1.88      1.27 o 
 -10   2   7        0.75       -0.19      1.85 o 
  -9   2   7       62.67       58.19      4.22 o 
  -8   2   7       17.48       15.69      2.55 o 
  -7   2   7        2.81       -0.10      1.48 o 
  -6   2   7       45.89       45.04      2.52 o 
  -5   2   7       95.95       77.29      4.92 o 
  -4   2   7      485.33      424.70      6.23 o 
  -3   2   7       86.78       83.52      1.59 o 
  -2   2   7       95.75       95.03      1.67 o 
  -1   2   7       28.00       37.79      1.24 o 
   0   2   7     2025.74     2256.35     17.20 o 
   1   2   7      700.51      750.25      7.26 o 
   2   2   7       38.11       35.80      0.96 o 
   3   2   7       27.12       29.05      1.30 o 
   4   2   7      229.88      260.36      3.04 o 
   5   2   7     1063.27     1183.80     10.80 o 
   6   2   7       17.42       19.26      0.95 o 
   7   2   7       31.31       35.73      2.13 o 
   8   2   7      163.87      157.20      3.88 o 
   9   2   7       25.50       25.73      1.49 o 
  10   2   7        0.58       -0.21      1.28 o 
  11   2   7       50.64       44.65      3.12 o 
  12   2   7       92.83       92.06      3.26 o 
  13   2   7       48.10       52.28      4.67 o 
 -10   3   7       62.34       71.04      6.63 o 
  -9   3   7       43.81       45.22      3.90 o 
  -8   3   7        8.30        9.96      3.26 o 
  -7   3   7       17.63       16.29      2.42 o 
  -6   3   7      109.10       76.30      3.72 o 
  -5   3   7      612.77      567.96     13.30 o 
  -4   3   7       16.92       16.05      1.44 o 
  -3   3   7        4.84        7.31      0.69 o 
  -2   3   7       31.29       34.97      1.20 o 
  -1   3   7       92.01       93.18      1.69 o 
   0   3   7       73.52       95.40      1.56 o 
   1   3   7      137.89      178.69      3.26 o 
   2   3   7      416.65      382.98      5.73 o 
   3   3   7     3486.80     3677.45     37.37 o 
   4   3   7       11.93        9.69      0.60 o 
   5   3   7      820.34      913.69      7.75 o 
   6   3   7       14.38        9.93      0.93 o 
   7   3   7      196.17      205.74      5.83 o 
   8   3   7      437.10      450.34      9.16 o 
   9   3   7      102.20       92.52      3.73 o 
  10   3   7       15.17       16.84      1.89 o 
  11   3   7       86.52       78.37      3.56 o 
  12   3   7      140.45      149.01      3.88 o 
  13   3   7       10.03        8.29      2.89 o 
 -10   4   7        0.03        0.06      2.02 o 
  -9   4   7       20.16       18.84      3.86 o 
  -8   4   7       26.95       20.86      3.57 o 
  -7   4   7        0.92       -0.24      2.10 o 
  -6   4   7       27.60       20.47      2.48 o 
  -5   4   7      288.22      288.86      5.16 o 
  -4   4   7        2.37       10.87      1.33 o 
  -3   4   7      373.27      329.74      4.02 o 
  -2   4   7        9.23       10.64      0.72 o 
  -1   4   7        1.21        0.41      0.36 o 
   0   4   7     1456.75     1548.71     12.35 o 
   1   4   7        3.15        7.93      0.64 o 
   2   4   7      134.11      163.04      2.86 o 
   3   4   7      318.46      337.84      4.99 o 
   4   4   7      403.31      395.71      4.13 o 
   5   4   7        0.22       -0.06      1.01 o 
   6   4   7       38.17       44.10      1.56 o 
   7   4   7       10.05       13.74      1.34 o 
   8   4   7       37.10       37.29      2.26 o 
   9   4   7       93.43       94.21      3.44 o 
  10   4   7       10.53       11.42      1.55 o 
  11   4   7       64.81       69.78      3.22 o 
  12   4   7       33.32       30.32      5.17 o 
  13   4   7       14.51       13.88      2.96 o 
  -9   5   7        3.85        1.55      2.04 o 
  -8   5   7      122.39      120.81      5.34 o 
  -7   5   7        7.00        5.23      3.21 o 
  -6   5   7        8.72       12.61      1.80 o 
  -5   5   7      174.54      169.02      4.83 o 
  -4   5   7       24.90       28.22      1.82 o 
  -3   5   7       10.19        8.76      0.96 o 
  -2   5   7        8.20        7.21      0.69 o 
  -1   5   7      438.39      422.27      4.33 o 
   0   5   7      166.86      212.45      2.57 o 
   1   5   7       15.23       14.77      0.74 o 
   2   5   7      301.38      339.03      4.31 o 
   3   5   7      177.45      176.27      3.03 o 
   4   5   7      430.20      497.96      5.47 o 
   5   5   7        0.87        0.99      0.37 o 
   6   5   7       59.60       50.02      1.65 o 
   7   5   7       67.95       63.43      3.12 o 
   8   5   7       34.12       31.89      1.78 o 
   9   5   7       71.37       70.04      4.57 o 
  10   5   7        0.06       -0.33      2.39 o 
  11   5   7        1.93       -0.97      1.41 o 
  12   5   7        0.68        2.21      1.68 o 
  13   5   7        2.27        1.55      1.93 o 
  -9   6   7        7.22        7.23      2.55 o 
  -8   6   7      145.86      147.29      5.97 o 
  -7   6   7        0.02       -1.69      2.56 o 
  -6   6   7       48.65       46.68      3.26 o 
  -5   6   7       14.35        8.81      1.80 o 
  -4   6   7       18.00       18.80      1.21 o 
  -3   6   7       16.42       10.04      1.03 o 
  -2   6   7       32.96       36.34      1.34 o 
  -1   6   7       15.17       14.31      0.93 o 
   0   6   7      101.15      106.55      1.68 o 
   1   6   7       65.19       55.21      1.48 o 
   2   6   7       95.48      102.11      2.10 o 
   3   6   7       37.45       41.51      1.41 o 
   4   6   7       82.19       94.10      1.63 o 
   5   6   7      232.29      260.84      3.42 o 
   6   6   7      100.62      124.12      3.04 o 
   7   6   7       34.67       29.76      2.13 o 
   8   6   7       38.74       42.16      2.28 o 
   9   6   7       20.46       24.34      1.90 o 
  10   6   7      269.37      265.23     11.80 o 
  11   6   7       95.58       97.00      4.84 o 
  12   6   7        6.21        3.45      1.59 o 
  13   6   7        5.79        2.90      3.53 o 
  -9   7   7       11.78        7.33      2.92 o 
  -8   7   7       25.07       28.31      4.51 o 
  -7   7   7      171.26      179.16      6.83 o 
  -6   7   7      142.07      138.67      4.41 o 
  -5   7   7       41.68       37.25      2.57 o 
  -4   7   7       22.95       22.01      1.55 o 
  -3   7   7       11.89       16.07      1.32 o 
  -2   7   7       41.99       42.54      1.43 o 
  -1   7   7       85.66       88.56      1.71 o 
   0   7   7      145.81      137.17      1.99 o 
   1   7   7      119.36      106.56      2.04 o 
   2   7   7      247.60      234.30      3.79 o 
   3   7   7       27.30       26.41      1.55 o 
   4   7   7        1.75        1.81      0.60 o 
   5   7   7      365.58      386.22      6.48 o 
   6   7   7      346.61      340.99      7.74 o 
   7   7   7      681.67      650.39     12.57 o 
   8   7   7       55.95       59.87      2.70 o 
   9   7   7      315.00      326.17     11.19 o 
  10   7   7       22.50       31.59      5.39 o 
  11   7   7       29.52       39.86      6.37 o 
  12   7   7        2.50        0.53      4.29 o 
  -8   8   7        0.33        1.93      1.50 o 
  -7   8   7       10.64       10.13      2.07 o 
  -6   8   7       10.77        8.99      1.52 o 
  -5   8   7       21.12       15.45      1.80 o 
  -4   8   7      307.05      269.36      4.38 o 
  -3   8   7      100.80       90.39      2.25 o 
  -2   8   7      419.02      357.83      4.95 o 
  -1   8   7      150.39      130.18      2.54 o 
   0   8   7        9.14        8.49      0.83 o 
   1   8   7       13.71       14.14      1.02 o 
   2   8   7      540.70      512.57      6.98 o 
   3   8   7      339.15      344.50      6.73 o 
   4   8   7       34.82       43.88      1.65 o 
   5   8   7       28.12       34.87      2.70 o 
   6   8   7       69.85       58.66      2.00 o 
   7   8   7      946.83      812.39     16.97 o 
   8   8   7       17.30       11.25      4.45 o 
   9   8   7       26.51       30.30      2.10 o 
  10   8   7      216.71      243.78      8.76 o 
  11   8   7        2.90       -1.73      3.18 o 
  -8   9   7        0.01        0.55      3.99 o 
  -7   9   7       13.24       11.11      2.45 o 
  -6   9   7        9.54       12.20      2.40 o 
  -5   9   7      324.62      322.54      7.84 o 
  -4   9   7      372.53      366.44      6.59 o 
  -3   9   7       26.97       23.57      1.90 o 
  -2   9   7       68.31       64.32      2.48 o 
  -1   9   7      838.78      809.61      9.22 o 
   0   9   7     2528.41     2477.03     31.32 o 
   1   9   7      257.45      234.47      3.88 o 
   2   9   7      215.86      196.10      4.54 o 
   3   9   7        2.19        5.00      1.95 o 
   4   9   7       22.72       32.03      2.85 o 
   5   9   7       63.59       56.65      1.89 o 
   6   9   7      481.98      460.12     10.26 o 
   7   9   7       86.50       68.10      2.03 o 
   8   9   7        5.25        4.59      2.47 o 
   9   9   7       69.44       78.55      3.35 o 
  10   9   7        4.98        5.83      3.83 o 
  -7  10   7       13.38       15.68      2.72 o 
  -6  10   7        3.56       -0.26      1.66 o 
  -5  10   7       23.98       19.87      2.73 o 
  -4  10   7      185.46      174.09      4.35 o 
  -3  10   7       69.25       66.98      4.16 o 
  -2  10   7       20.27       19.64      1.89 o 
  -1  10   7      322.20      297.17      6.38 o 
   0  10   7      679.14      641.46     12.90 o 
   1  10   7     1105.37     1051.00     17.16 o 
   2  10   7      448.16      460.70     10.34 o 
   3  10   7      269.71      232.63      7.07 o 
   4  10   7        2.80        6.88      1.96 o 
   5  10   7      151.79      111.26      4.60 o 
   6  10   7        0.77        0.32      2.07 o 
   7  10   7        0.89        2.48      1.56 o 
   8  10   7       23.55       25.44      3.83 o 
   9  10   7       82.97       84.71      8.98 o 
  10  10   7       38.23       30.70      2.44 o 
  -7  11   7       25.02       26.81      4.60 o 
  -6  11   7       38.59       44.19      3.71 o 
  -5  11   7       52.99       58.93      3.95 o 
  -4  11   7       85.48       91.57      4.14 o 
  -3  11   7      165.53      167.05      5.08 o 
  -2  11   7        1.63        0.01      1.77 o 
  -1  11   7       92.02       86.64      3.49 o 
   0  11   7       31.65       30.17      2.18 o 
   1  11   7      137.64      145.49      7.69 o 
   2  11   7      183.23      167.25      4.93 o 
   3  11   7        0.36        0.56      1.75 o 
   4  11   7       81.82       93.11      5.10 o 
   5  11   7      171.58      141.13      5.46 o 
   6  11   7       98.70       56.01      7.97 o 
   7  11   7       23.56       19.21      2.55 o 
   8  11   7        0.03        0.95      1.44 o 
   9  11   7       22.33       22.67      4.22 o 
  10  11   7        2.00        3.58      1.87 o 
  11  11   7        2.47        3.50      1.60 o 
  -6  12   7        0.78        5.88      4.90 o 
  -5  12   7       25.20       35.24      4.13 o 
  -4  12   7        3.31        4.68      2.44 o 
  -3  12   7      129.34      124.84      4.52 o 
  -2  12   7       17.56       14.61      2.52 o 
  -1  12   7        0.90       -1.40      1.40 o 
   0  12   7       59.91       62.47      2.56 o 
   1  12   7       20.10       10.45      2.00 o 
   2  12   7       32.19       29.30      2.67 o 
   3  12   7       16.94       19.81      2.86 o 
   4  12   7        3.32        0.46      1.89 o 
   5  12   7       16.76       20.30      2.81 o 
   6  12   7       26.46       25.21      2.90 o 
   7  12   7        3.60        0.71      1.72 o 
   8  12   7       35.57       32.58      3.13 o 
   9  12   7        5.31        1.55      2.11 o 
  10  12   7       72.08       72.27      4.46 o 
  11  12   7        5.46        4.51      2.03 o 
  -5  13   7        5.88        8.28      3.11 o 
  -4  13   7      244.22      252.38      8.17 o 
  -3  13   7       62.39       65.62      4.37 o 
  -2  13   7        0.68       -1.72      1.97 o 
  -1  13   7        0.31        1.09      1.81 o 
   0  13   7      144.90      135.55      5.99 o 
   1  13   7       16.92       21.01      2.56 o 
   2  13   7        6.23        5.54      3.03 o 
   3  13   7       24.60       22.17      3.10 o 
   4  13   7        8.30       10.88      2.56 o 
   5  13   7        2.14        2.08      1.97 o 
   6  13   7       23.34       28.32      3.30 o 
   7  13   7       13.92       12.69      2.60 o 
   8  13   7       10.36        7.06      2.72 o 
   9  13   7       46.48       36.51      4.01 o 
  10  13   7       15.99       20.17      3.12 o 
  11  13   7        0.91        0.89      1.94 o 
  -4  14   7       24.36       25.36      4.83 o 
  -3  14   7        0.01       -0.02      2.33 o 
  -2  14   7       92.59      109.72      4.97 o 
  -1  14   7       41.30       47.16      5.92 o 
   0  14   7       22.01       14.86      4.39 o 
   1  14   7      275.93      289.64      7.61 o 
   2  14   7       76.98       83.76      4.38 o 
   3  14   7       21.31       16.46      6.27 o 
   4  14   7        0.40       -1.90      1.90 o 
   5  14   7       78.69       78.42      5.10 o 
   6  14   7       61.76       61.77      4.59 o 
   7  14   7      126.16      125.25      7.30 o 
   8  14   7       57.20       60.23      5.21 o 
   9  14   7        3.10        5.21      2.72 o 
  10  14   7        3.68        3.88      2.46 o 
  -3  15   7        4.24        4.91      3.07 o 
  -2  15   7       97.54       91.22      7.50 o 
  -1  15   7       32.48       36.77      5.74 o 
   0  15   7       46.55       57.80      6.55 o 
   1  15   7       12.96        9.62      4.80 o 
   2  15   7      114.08      117.29      5.65 o 
   3  15   7      110.35      102.60      5.93 o 
   4  15   7        4.00        7.56      2.72 o 
   5  15   7       29.79       28.20      4.81 o 
   6  15   7       59.08       55.73      5.99 o 
   7  15   7      125.29      122.93      7.71 o 
   8  15   7        7.77       -1.15      2.72 o 
   9  15   7        0.98       -0.14      2.57 o 
  -2  16   7      129.55      127.32      8.91 o 
  -1  16   7        0.61        4.51      3.58 o 
   0  16   7        0.16        1.59      3.89 o 
   1  16   7       21.24        8.10      5.12 o 
   2  16   7       24.70       21.29      5.13 o 
   3  16   7       76.70       74.47      7.74 o 
   4  16   7        4.71        4.65      3.57 o 
   5  16   7       57.37       57.97      6.65 o 
   6  16   7       17.06       15.98      4.30 o 
   7  16   7        3.42       -1.93      2.89 o 
   8  16   7       12.95        7.65      3.52 o 
   0  17   7       74.91       71.45      7.94 o 
   1  17   7        3.41       -4.10      4.10 o 
   2  17   7        3.33       -3.85      3.85 o 
   3  17   7       11.71       14.18      4.62 o 
   4  17   7       69.39       69.84      7.76 o 
   5  17   7        2.09        4.68      3.82 o 
   6  17   7       90.28       95.31      7.97 o 
   7  17   7       20.03       14.41      4.48 o 
   4  18   7      300.75      309.18     14.93 o 
  -3 -14   8       27.87       21.09     13.37 o 
  -2 -14   8      152.92      171.57      7.62 o 
  -1 -14   8        3.07        4.34      2.79 o 
   0 -14   8        0.50        0.75      2.59 o 
   1 -14   8        6.72       12.27      3.95 o 
   2 -14   8        8.76        5.82      2.55 o 
  -5 -13   8       26.79       36.14      7.00 o 
  -4 -13   8        0.41        3.25      2.75 o 
  -3 -13   8       62.84       64.99      5.53 o 
  -2 -13   8       55.85       52.19      4.87 o 
  -1 -13   8       26.09       22.99      3.71 o 
   0 -13   8       20.90       22.54      6.03 o 
   1 -13   8      161.31      173.88      7.32 o 
   2 -13   8       16.48       18.93      3.25 o 
   3 -13   8       37.32       32.50      3.62 o 
   4 -13   8        0.91        0.54      3.27 o 
  -6 -12   8       17.57       15.20      3.44 o 
  -5 -12   8       13.23       12.88      5.06 o 
  -4 -12   8       18.29       20.75      4.68 o 
  -3 -12   8       44.04       47.49      4.73 o 
  -2 -12   8       45.54       41.82      7.47 o 
  -1 -12   8       12.04       14.15      2.46 o 
   0 -12   8        7.57        8.53      4.76 o 
   1 -12   8      195.30      200.72      7.60 o 
   2 -12   8        0.02       -1.26      2.32 o 
   3 -12   8       50.30       54.71      3.54 o 
   4 -12   8        0.86        1.55      1.53 o 
   5 -12   8       20.15       23.34      2.83 o 
   6 -12   8        0.06        2.30      2.23 o 
  -7 -11   8       21.80       25.23      4.11 o 
  -6 -11   8       25.58       33.59      6.89 o 
  -5 -11   8        0.58        1.27      2.55 o 
  -4 -11   8        4.16        2.57      2.42 o 
  -3 -11   8        0.36        0.19      1.71 o 
  -2 -11   8        0.48        0.91      1.37 o 
  -1 -11   8      180.70      176.47      5.83 o 
   0 -11   8       44.10       40.72      4.06 o 
   1 -11   8        4.10        3.42      1.62 o 
   2 -11   8       38.84       40.31      3.00 o 
   3 -11   8       32.32       35.38      4.04 o 
   4 -11   8        1.36        1.80      1.51 o 
   5 -11   8        0.14        1.90      2.00 o 
   6 -11   8        5.76        3.78      2.35 o 
   7 -11   8        7.68       12.10      4.21 o 
  -8 -10   8        2.65       -0.28      2.52 o 
  -7 -10   8      113.11      119.56      6.32 o 
  -6 -10   8        1.77        0.23      2.46 o 
  -5 -10   8      413.00      414.97     11.66 o 
  -4 -10   8        1.04        1.22      1.68 o 
  -3 -10   8       74.52       63.68      4.04 o 
  -2 -10   8       30.95       30.62      2.46 o 
  -1 -10   8       73.37       64.61      3.22 o 
   0 -10   8       54.25       58.17      3.96 o 
   1 -10   8       69.13       65.70      3.29 o 
   2 -10   8       31.02       33.90      2.69 o 
   3 -10   8       43.33       46.58      2.68 o 
   4 -10   8      142.56      130.20      4.41 o 
   5 -10   8      146.64      132.24      6.06 o 
   6 -10   8        0.89       -0.72      1.83 o 
   7 -10   8       27.04       28.39      4.65 o 
   8 -10   8       22.23       27.05      5.08 o 
  -8  -9   8       34.39       40.98      4.44 o 
  -7  -9   8      163.97      166.38      7.10 o 
  -6  -9   8        3.55        3.90      2.47 o 
  -5  -9   8      138.13      123.66      7.22 o 
  -4  -9   8        0.51        0.48      1.41 o 
  -3  -9   8        0.42        0.13      1.32 o 
  -2  -9   8       50.63       52.31      2.85 o 
  -1  -9   8       16.47       12.96      1.74 o 
   0  -9   8      190.60      178.03      4.11 o 
   1  -9   8        5.65        7.57      1.39 o 
   2  -9   8        2.95        4.33      1.60 o 
   3  -9   8       42.38       38.33      2.39 o 
   4  -9   8      304.33      326.61      7.10 o 
   5  -9   8        6.80        8.49      3.19 o 
   6  -9   8        1.92        2.19      1.99 o 
   7  -9   8        3.09        0.71      3.27 o 
   8  -9   8       95.34      108.74      5.95 o 
  -9  -8   8       23.17       22.38      3.72 o 
  -8  -8   8       12.26       14.11      3.14 o 
  -7  -8   8      118.77      107.31      5.71 o 
  -6  -8   8       28.46       25.72      3.47 o 
  -5  -8   8        2.75        2.41      1.54 o 
  -4  -8   8        2.90        1.48      1.36 o 
  -3  -8   8       70.24       55.00      3.51 o 
  -2  -8   8       43.00       36.89      2.49 o 
  -1  -8   8       10.15        4.22      1.42 o 
   0  -8   8       70.91       68.65      3.40 o 
   1  -8   8       64.81       53.45      2.55 o 
   2  -8   8       20.78       17.97      2.06 o 
   3  -8   8      311.03      308.39      8.59 o 
   4  -8   8      486.00      463.36      8.71 o 
   5  -8   8      142.97      128.01      5.53 o 
   6  -8   8       56.80       54.94      3.52 o 
   7  -8   8        3.75        2.89      1.51 o 
   8  -8   8        0.80        1.93      1.49 o 
   9  -8   8        0.03       -2.17      2.17 o 
  -9  -7   8       56.06       62.99      4.38 o 
  -8  -7   8       30.42       30.89      3.89 o 
  -7  -7   8       37.95       33.02      3.74 o 
  -6  -7   8      149.80      157.62      7.86 o 
  -5  -7   8       12.97       13.45      2.10 o 
  -4  -7   8       87.24       78.01      3.67 o 
  -3  -7   8        3.87        1.13      1.75 o 
  -2  -7   8       13.25        9.62      1.59 o 
  -1  -7   8      117.89      102.37      3.68 o 
   0  -7   8       19.93       19.99      1.53 o 
   1  -7   8       26.01       21.32      1.46 o 
   2  -7   8        6.84       11.66      1.08 o 
   3  -7   8       40.27       41.21      2.61 o 
   4  -7   8       13.60       10.73      1.60 o 
   5  -7   8        0.23       -0.92      0.95 o 
   6  -7   8        6.89        4.99      1.28 o 
   7  -7   8        3.98        4.05      1.37 o 
   8  -7   8        0.08       -0.90      1.24 o 
   9  -7   8       53.82       55.37      3.55 o 
  10  -7   8       81.54       88.72      5.29 o 
  -9  -6   8      143.65      139.05      5.77 o 
  -8  -6   8        0.19       -0.69      1.69 o 
  -7  -6   8       19.56       21.88      2.27 o 
  -6  -6   8       18.86       13.81      2.09 o 
  -5  -6   8       30.13       23.82      2.45 o 
  -4  -6   8      123.60      117.09      4.65 o 
  -3  -6   8      289.33      250.56      9.01 o 
  -2  -6   8        0.18        3.13      1.39 o 
  -1  -6   8       17.38       23.13      1.44 o 
   0  -6   8        1.32        1.04      0.71 o 
   1  -6   8       24.64       22.79      1.27 o 
   2  -6   8      369.64      355.12      4.38 o 
   3  -6   8      106.86      112.75      2.65 o 
   4  -6   8       52.40       51.66      1.90 o 
   5  -6   8        7.28        4.18      1.27 o 
   6  -6   8       48.94       50.50      2.46 o 
   7  -6   8      125.52      114.23      3.42 o 
   8  -6   8      125.15      111.54      4.03 o 
   9  -6   8       55.14       59.00      3.41 o 
  10  -6   8        3.96        1.36      1.97 o 
 -10  -5   8        0.01        0.11      1.78 o 
  -9  -5   8       11.72        7.30      2.24 o 
  -8  -5   8       10.28       12.52      2.36 o 
  -7  -5   8        5.44        5.24      1.55 o 
  -6  -5   8       43.88       46.57      2.85 o 
  -5  -5   8        1.66        3.83      1.38 o 
  -4  -5   8       19.18       14.51      2.02 o 
  -3  -5   8     1015.54      918.48     23.22 o 
  -2  -5   8      226.30      220.87      4.72 o 
  -1  -5   8      133.12      127.04      2.68 o 
   0  -5   8       29.41       40.41      1.48 o 
   1  -5   8      557.28      583.06      6.28 o 
   2  -5   8      722.20      668.69      7.15 o 
   3  -5   8       83.71       80.20      1.69 o 
   4  -5   8       17.13       17.36      1.21 o 
   5  -5   8      109.54      107.33      2.97 o 
   6  -5   8        0.37       -0.83      0.83 o 
   7  -5   8       11.35       10.28      1.61 o 
   8  -5   8       13.19       13.57      1.82 o 
   9  -5   8        1.06       -0.38      1.54 o 
  10  -5   8        0.41       -1.49      1.49 o 
  11  -5   8       28.74       22.17      8.19 o 
 -10  -4   8       49.84       49.56      4.01 o 
  -9  -4   8        0.17       -0.01      1.80 o 
  -8  -4   8        1.83        0.13      1.28 o 
  -7  -4   8       22.80       22.50      3.13 o 
  -6  -4   8        7.64        3.54      1.26 o 
  -5  -4   8        0.03        0.72      1.07 o 
  -4  -4   8       70.67       70.01      2.84 o 
  -3  -4   8      228.66      208.43      4.55 o 
  -2  -4   8      232.04      249.80      4.44 o 
  -1  -4   8       35.50       33.12      1.32 o 
   0  -4   8       73.51       70.32      1.66 o 
   1  -4   8      167.72      153.25      2.27 o 
   2  -4   8      208.20      198.68      2.43 o 
   3  -4   8       96.02       77.38      1.84 o 
   4  -4   8      329.54      334.15      4.25 o 
   5  -4   8      969.38      905.07     11.08 o 
   6  -4   8        9.85        9.60      1.29 o 
   7  -4   8      191.47      185.39      4.62 o 
   8  -4   8       27.23       28.40      2.28 o 
   9  -4   8        4.03        2.31      1.96 o 
  10  -4   8       45.08       46.53      3.10 o 
  11  -4   8       13.70       10.49      2.38 o 
 -10  -3   8       13.27       13.24      3.89 o 
  -9  -3   8        2.38        0.96      1.90 o 
  -8  -3   8       81.89       89.49      3.72 o 
  -7  -3   8       21.12       17.51      1.92 o 
  -6  -3   8      103.02       88.50      3.35 o 
  -5  -3   8      281.98      276.66      5.76 o 
  -4  -3   8      427.78      409.40      7.13 o 
  -3  -3   8        0.26        1.01      0.86 o 
  -2  -3   8        0.22        0.20      0.57 o 
  -1  -3   8      160.68      161.73      2.54 o 
   0  -3   8      195.72      172.09      2.35 o 
   1  -3   8       27.91       30.75      1.03 o 
   2  -3   8       61.39       72.43      1.37 o 
   3  -3   8       40.45       39.99      1.19 o 
   4  -3   8       27.49       28.86      1.09 o 
   5  -3   8      250.88      221.11      4.00 o 
   6  -3   8      123.66      124.85      3.46 o 
   7  -3   8      115.44      115.99      3.42 o 
   8  -3   8       39.62       37.48      2.42 o 
   9  -3   8       12.08       11.30      1.99 o 
  10  -3   8        0.02       -0.57      1.71 o 
  11  -3   8        7.08        7.50      2.30 o 
 -10  -2   8        9.12        9.24      2.43 o 
  -9  -2   8        3.91        2.65      1.96 o 
  -8  -2   8       37.44       41.81      2.87 o 
  -7  -2   8        9.71        6.02      1.41 o 
  -6  -2   8        1.88        2.33      2.01 o 
  -5  -2   8       60.45       55.05      2.34 o 
  -4  -2   8      470.85      472.95      7.78 o 
  -3  -2   8       17.75       18.19      1.30 o 
  -2  -2   8      111.68      120.95      1.90 o 
  -1  -2   8       49.36       54.05      1.37 o 
   0  -2   8        0.13       -0.26      0.40 o 
   1  -2   8        9.36       10.46      0.70 o 
   2  -2   8      124.75      129.84      1.74 o 
   3  -2   8      487.20      464.93      4.38 o 
   4  -2   8        1.54        1.63      0.45 o 
   5  -2   8       45.47       40.60      1.40 o 
   6  -2   8      180.76      183.23      4.30 o 
   7  -2   8        1.09        0.67      0.86 o 
   8  -2   8      206.33      192.77      4.50 o 
   9  -2   8       47.99       44.11      2.47 o 
  10  -2   8       38.45       31.02      2.70 o 
  11  -2   8      232.56      232.89      8.59 o 
  12  -2   8        4.87        4.54      2.33 o 
 -10  -1   8        2.24        1.71      2.44 o 
  -9  -1   8        8.85        5.75      2.62 o 
  -8  -1   8        7.97        9.00      2.51 o 
  -7  -1   8       64.52       70.28      3.70 o 
  -6  -1   8       52.65       45.44      2.83 o 
  -5  -1   8      579.87      561.21      8.09 o 
  -4  -1   8      273.82      248.53      4.55 o 
  -3  -1   8      168.94      151.12      3.05 o 
  -2  -1   8     1793.60     1694.80     13.69 o 
  -1  -1   8       35.96       29.38      1.14 o 
   0  -1   8      697.99      778.58      6.91 o 
   1  -1   8       86.41       80.44      1.47 o 
   2  -1   8        7.76        7.97      0.66 o 
   3  -1   8      318.01      360.63      3.67 o 
   4  -1   8      395.95      431.95      4.61 o 
   5  -1   8        4.31        5.44      1.25 o 
   6  -1   8      547.46      549.22      9.09 o 
   7  -1   8       37.78       38.24      1.96 o 
   8  -1   8       54.06       43.43      2.57 o 
   9  -1   8       60.62       58.35      2.58 o 
  10  -1   8        5.84        5.37      1.36 o 
  11  -1   8       83.48       79.95      3.49 o 
  12  -1   8       12.48       13.32      2.58 o 
 -10   0   8        2.03        0.53      2.98 o 
  -9   0   8        2.15        1.08      1.80 o 
  -8   0   8       10.70       11.56      2.06 o 
  -7   0   8       21.26       19.92      1.85 o 
  -6   0   8        1.30        2.22      1.01 o 
  -5   0   8      130.04      129.80      4.24 o 
  -4   0   8        2.56        0.10      0.97 o 
  -3   0   8     1353.97     1270.30     14.71 o 
  -2   0   8      128.59      120.31      2.19 o 
  -1   0   8       37.62       27.94      0.96 o 
   0   0   8       44.23       40.50      1.13 o 
   1   0   8     2052.12     2196.55     17.12 o 
   2   0   8      106.81      108.98      1.52 o 
   3   0   8     1575.46     1630.20     13.81 o 
   4   0   8      519.84      524.58      5.23 o 
   5   0   8       61.43       49.98      1.43 o 
   6   0   8      304.97      318.91      5.10 o 
   7   0   8       56.66       58.01      2.12 o 
   8   0   8       26.05       27.00      1.80 o 
   9   0   8       57.36       62.40      2.48 o 
  10   0   8       57.47       51.96      5.21 o 
  11   0   8      225.38      224.50      5.78 o 
  12   0   8        5.71        3.61      1.78 o 
 -10   1   8        6.68        5.46      2.31 o 
  -9   1   8        7.69        7.44      2.09 o 
  -8   1   8       19.54       23.02      2.80 o 
  -7   1   8      303.06      314.69      9.85 o 
  -6   1   8       13.36       16.53      1.99 o 
  -5   1   8       15.09       16.30      1.74 o 
  -4   1   8       82.20       81.83      2.39 o 
  -3   1   8      765.62      707.38      8.23 o 
  -2   1   8      132.68      145.18      2.30 o 
  -1   1   8       12.92       18.18      0.87 o 
   0   1   8      775.83      812.22      8.00 o 
   1   1   8       90.69      105.29      1.75 o 
   2   1   8       14.69       17.84      0.73 o 
   3   1   8      755.36      807.39      8.93 o 
   4   1   8      591.69      648.42      6.57 o 
   5   1   8      170.91      172.78      2.86 o 
   6   1   8       14.51       20.89      1.07 o 
   7   1   8        8.11       10.43      1.15 o 
   8   1   8      611.07      630.18      9.08 o 
   9   1   8       89.18       83.73      2.70 o 
  10   1   8       87.42       87.93      4.25 o 
  11   1   8       61.84       67.41      2.82 o 
  12   1   8        2.45        5.20      1.60 o 
 -10   2   8       49.23       49.17      4.25 o 
  -9   2   8      102.61      117.67      5.31 o 
  -8   2   8        9.99       11.14      3.33 o 
  -7   2   8      667.91      703.61     13.33 o 
  -6   2   8      114.19      109.20      3.64 o 
  -5   2   8       92.51       78.07      3.01 o 
  -4   2   8        1.31        4.44      1.07 o 
  -3   2   8      235.69      224.04      3.24 o 
  -2   2   8       50.40       47.67      1.42 o 
  -1   2   8       76.40       80.61      1.54 o 
   0   2   8      663.47      726.08      6.31 o 
   1   2   8      737.93      771.23      7.52 o 
   2   2   8      532.78      565.21      5.75 o 
   3   2   8       93.75      102.54      1.85 o 
   4   2   8      202.84      228.34      2.90 o 
   5   2   8        1.25        1.37      0.47 o 
   6   2   8       15.92       17.10      0.89 o 
   7   2   8       18.21       17.44      3.09 o 
   8   2   8       68.89       69.34      2.84 o 
   9   2   8       14.18       12.24      1.19 o 
  10   2   8      131.34      141.90      7.19 o 
  11   2   8        1.45       -0.16      0.99 o 
  12   2   8       11.36       15.11      1.75 o 
  13   2   8       12.03        9.13      3.44 o 
  -9   3   8        0.89        3.89      3.46 o 
  -8   3   8        9.08       10.38      2.29 o 
  -7   3   8       41.31       52.02      4.06 o 
  -6   3   8       68.65       61.47      3.58 o 
  -5   3   8      114.81       94.91      2.89 o 
  -4   3   8      225.64      219.09      5.88 o 
  -3   3   8      251.23      244.51      3.71 o 
  -2   3   8      108.89       95.16      2.02 o 
  -1   3   8        1.52        1.93      0.48 o 
   0   3   8       61.87       74.11      1.40 o 
   1   3   8      614.85      665.35      6.74 o 
   2   3   8      257.96      282.01      3.60 o 
   3   3   8      145.75      135.00      2.51 o 
   4   3   8      759.91      829.19      8.48 o 
   5   3   8       31.30       32.15      1.00 o 
   6   3   8      260.52      265.80      4.19 o 
   7   3   8       57.08       54.72      1.68 o 
   8   3   8      204.68      202.21      3.96 o 
   9   3   8        5.77        6.32      0.90 o 
  10   3   8       22.19       27.82      1.55 o 
  11   3   8       24.60       24.22      2.27 o 
  12   3   8      152.59      153.28      4.40 o 
  13   3   8       33.48       35.49      4.37 o 
  -9   4   8       19.56       21.86      3.11 o 
  -8   4   8        5.53       12.01      3.75 o 
  -7   4   8      120.19      125.13      5.08 o 
  -6   4   8       66.44       74.30      4.00 o 
  -5   4   8      163.78      136.27      3.84 o 
  -4   4   8      176.82      163.13      3.66 o 
  -3   4   8       11.48        5.14      0.94 o 
  -2   4   8       71.81       62.42      1.56 o 
  -1   4   8      650.82      704.20      6.47 o 
   0   4   8       23.90       27.04      0.98 o 
   1   4   8       22.30       37.49      1.23 o 
   2   4   8      578.22      597.70      7.42 o 
   3   4   8       19.85       14.13      0.84 o 
   4   4   8       24.93       21.98      0.93 o 
   5   4   8        3.33        4.79      0.44 o 
   6   4   8       83.30       91.14      2.03 o 
   7   4   8        0.05        0.65      0.82 o 
   8   4   8      262.86      261.37      9.71 o 
   9   4   8       11.14       12.96      2.00 o 
  10   4   8        8.70        6.11      3.53 o 
  11   4   8        1.04        1.05      0.91 o 
  12   4   8       25.49       24.43      2.99 o 
  13   4   8        1.61        2.93      2.28 o 
  -9   5   8        3.05        3.44      2.21 o 
  -8   5   8        2.61        5.47      2.03 o 
  -7   5   8       50.44       47.15      4.71 o 
  -6   5   8      103.82       89.96      3.49 o 
  -5   5   8        0.11        0.45      1.18 o 
  -4   5   8      188.44      161.02      3.68 o 
  -3   5   8      448.91      419.28      5.59 o 
  -2   5   8       14.71        9.74      0.89 o 
  -1   5   8      207.72      199.80      2.69 o 
   0   5   8       22.79       21.54      1.04 o 
   1   5   8      871.67      929.68      9.70 o 
   2   5   8        0.92        1.13      0.46 o 
   3   5   8        0.00       -0.03      0.40 o 
   4   5   8     1468.66     1536.85     16.45 o 
   5   5   8      144.00      156.08      2.35 o 
   6   5   8      946.39      963.06     13.62 o 
   7   5   8      946.70      942.46     17.13 o 
   8   5   8       20.41       18.44      1.91 o 
   9   5   8        6.83        8.20      1.83 o 
  10   5   8       66.00       67.78      5.03 o 
  11   5   8       18.24       18.79      2.97 o 
  12   5   8        0.20       -0.28      4.18 o 
  13   5   8       16.71       17.03      2.60 o 
  -9   6   8       12.03       16.83      3.45 o 
  -8   6   8       12.76       14.33      2.80 o 
  -7   6   8       77.90       80.51      4.54 o 
  -6   6   8        4.36        0.89      2.51 o 
  -5   6   8       10.08        8.03      2.54 o 
  -4   6   8       43.93       38.63      2.15 o 
  -3   6   8        4.48        3.34      1.02 o 
  -2   6   8       19.17       14.95      1.14 o 
  -1   6   8      250.33      234.38      4.17 o 
   0   6   8      244.28      242.37      2.98 o 
   1   6   8      100.73      115.45      2.15 o 
   2   6   8      886.13      868.60      9.48 o 
   3   6   8       20.76       34.28      1.38 o 
   4   6   8      216.00      221.37      4.85 o 
   5   6   8      134.37      112.07      1.87 o 
   6   6   8      359.16      392.24      6.43 o 
   7   6   8       13.89       14.36      1.84 o 
   8   6   8       14.64       21.01      1.95 o 
   9   6   8      281.67      280.29      6.74 o 
  10   6   8        0.45       -0.06      1.28 o 
  11   6   8        1.04       -1.74      4.94 o 
  12   6   8       37.18       37.28      2.88 o 
  13   6   8        6.93        4.34      2.46 o 
  -8   7   8       35.49       38.69      3.86 o 
  -7   7   8       41.02       41.54      3.17 o 
  -6   7   8       36.68       47.17      3.72 o 
  -5   7   8       21.68       25.11      2.27 o 
  -4   7   8      169.90      147.41      3.74 o 
  -3   7   8       46.63       29.50      1.64 o 
  -2   7   8        0.73       -0.08      0.70 o 
  -1   7   8        1.19        0.64      0.52 o 
   0   7   8      569.12      525.44      7.30 o 
   1   7   8      683.82      614.11      8.86 o 
   2   7   8       71.42       64.06      1.86 o 
   3   7   8       67.97       60.53      2.10 o 
   4   7   8       16.03       15.36      1.16 o 
   5   7   8      203.67      201.63      2.92 o 
   6   7   8       46.97       44.77      1.78 o 
   7   7   8        1.36        3.48      1.38 o 
   8   7   8       15.18        9.99      4.11 o 
   9   7   8        1.37        2.86      1.27 o 
  10   7   8       27.51       29.11      2.20 o 
  11   7   8       28.71       25.80      6.11 o 
  12   7   8        0.00        2.98      4.27 o 
  -8   8   8       51.89       48.79      4.55 o 
  -7   8   8        0.00       -0.15      1.31 o 
  -6   8   8       47.96       45.78      4.53 o 
  -5   8   8        3.59        5.50      1.91 o 
  -4   8   8       13.93       11.87      1.31 o 
  -3   8   8      549.27      462.54      6.23 o 
  -2   8   8       52.91       58.97      2.25 o 
  -1   8   8      671.42      599.57      8.13 o 
   0   8   8      224.36      200.88      3.57 o 
   1   8   8     1229.08     1135.04     13.04 o 
   2   8   8       35.12       34.89      1.93 o 
   3   8   8      296.05      300.32      6.25 o 
   4   8   8       76.56       71.54      2.67 o 
   5   8   8       71.36       80.37      1.90 o 
   6   8   8      236.75      181.90      4.74 o 
   7   8   8      157.18      151.04      4.90 o 
   8   8   8       43.85       35.83      2.60 o 
   9   8   8       46.29       46.69      2.71 o 
  10   8   8        6.35        5.84      1.41 o 
  11   8   8        1.89        0.71      3.48 o 
  -8   9   8        9.36       14.18      3.21 o 
  -7   9   8       13.93       19.90      2.80 o 
  -6   9   8      326.19      372.45      9.12 o 
  -5   9   8        7.38        9.53      2.72 o 
  -4   9   8       17.42       23.15      1.90 o 
  -3   9   8      206.75      185.30      4.36 o 
  -2   9   8       13.62       18.39      2.02 o 
  -1   9   8     1538.53     1414.59     18.39 o 
   0   9   8        1.13        2.17      1.40 o 
   1   9   8      146.84      146.13      3.13 o 
   2   9   8     1154.15     1080.86     30.69 o 
   3   9   8       28.93       19.13      2.54 o 
   4   9   8       91.36       68.20      3.76 o 
   5   9   8        0.41        0.29      4.33 o 
   6   9   8      401.36      332.69      8.36 o 
   7   9   8       46.16       53.06      2.04 o 
   8   9   8        2.14        7.10      1.72 o 
   9   9   8       34.74       31.69      2.50 o 
  10   9   8       39.37       37.10      3.10 o 
  -7  10   8        8.43        5.18      3.80 o 
  -6  10   8       11.81        8.19      2.30 o 
  -5  10   8      108.63      108.95      5.00 o 
  -4  10   8       81.38       71.51      4.62 o 
  -3  10   8      149.62      140.83      4.60 o 
  -2  10   8        5.01        6.42      1.72 o 
  -1  10   8      140.75      114.27      3.93 o 
   0  10   8      849.15      830.79     11.60 o 
   1  10   8       33.92       32.60      2.81 o 
   2  10   8       64.69       55.55      3.14 o 
   3  10   8      266.89      258.59      7.64 o 
   4  10   8       73.50       46.99      3.59 o 
   5  10   8      180.27      149.90      5.87 o 
   6  10   8      104.56       96.09      4.33 o 
   7  10   8      399.23      398.49      9.69 o 
   8  10   8        0.11       -1.34      1.34 o 
   9  10   8       53.16       54.32      8.07 o 
  10  10   8       18.24       14.29      2.03 o 
  11  10   8      110.64      132.51      4.80 o 
  -6  11   8        9.60       13.76      3.49 o 
  -5  11   8      227.62      225.95      8.53 o 
  -4  11   8       31.52       31.46      4.18 o 
  -3  11   8       23.42       27.85      2.63 o 
  -2  11   8       10.10       12.55      2.32 o 
  -1  11   8       69.57       77.80      3.42 o 
   0  11   8        0.01       -1.18      1.19 o 
   1  11   8        9.72        4.58      1.71 o 
   2  11   8        5.05        3.10      1.80 o 
   3  11   8       32.83       27.40      3.13 o 
   4  11   8        0.55       -0.37      2.47 o 
   5  11   8        4.35        6.84      2.04 o 
   6  11   8        2.76        2.90      1.79 o 
   7  11   8        0.64        0.17      1.55 o 
   8  11   8        0.10       -1.46      1.53 o 
   9  11   8      244.86      256.74     22.82 o 
  10  11   8        0.68        0.78      1.78 o 
  11  11   8        6.50        3.37      1.66 o 
  -6  12   8        2.60        3.32      3.77 o 
  -5  12   8       10.40       16.01      7.03 o 
  -4  12   8       61.71       76.07      3.87 o 
  -3  12   8      125.88      136.26      6.52 o 
  -2  12   8       20.58       17.95      4.62 o 
  -1  12   8        3.82        2.91      1.62 o 
   0  12   8        3.66        3.28      2.40 o 
   1  12   8       86.77       78.80     10.00 o 
   2  12   8        3.28        1.23      1.69 o 
   3  12   8       40.61       37.45      3.70 o 
   4  12   8        0.71        3.21      2.05 o 
   5  12   8        5.19        3.08      1.90 o 
   6  12   8      184.42      168.52      6.21 o 
   7  12   8       31.37       31.91      3.18 o 
   8  12   8       12.24       11.51      2.41 o 
   9  12   8      348.46      361.37     11.60 o 
  10  12   8        5.68        3.75      2.05 o 
  11  12   8        0.00        0.68      1.88 o 
  -5  13   8      109.67      116.96      8.10 o 
  -4  13   8      122.48      118.14      7.74 o 
  -3  13   8       12.06       13.52      2.80 o 
  -2  13   8      158.31      151.81      5.73 o 
  -1  13   8        8.25       11.35      3.17 o 
   0  13   8        0.01        0.80      3.18 o 
   1  13   8       10.56        7.96      2.16 o 
   2  13   8       22.48       22.39      3.26 o 
   3  13   8        5.39        3.81      2.17 o 
   4  13   8        0.60        1.34      2.03 o 
   5  13   8        8.32       10.17      2.86 o 
   6  13   8        3.73        2.15      1.99 o 
   7  13   8        9.88        4.65      4.68 o 
   8  13   8       24.74       29.10      3.90 o 
   9  13   8        6.50        9.39      2.72 o 
  10  13   8       18.32       16.95      3.03 o 
  11  13   8       24.33       30.10      3.47 o 
  -4  14   8       20.56       19.29      4.40 o 
  -3  14   8        1.17        2.41      2.41 o 
  -2  14   8       30.07       33.92      3.41 o 
  -1  14   8       21.50       21.83      4.73 o 
   0  14   8       21.65       20.65      4.78 o 
   1  14   8        0.72       -1.21      2.47 o 
   2  14   8       49.91       51.69      5.25 o 
   3  14   8       31.74       28.03      8.64 o 
   4  14   8      118.25      110.07      5.77 o 
   5  14   8        0.80        0.42      2.12 o 
   6  14   8        0.95       -1.42      2.01 o 
   7  14   8       49.94       41.89      5.00 o 
   8  14   8        0.32        2.38      2.59 o 
   9  14   8       32.56       34.41      4.25 o 
  10  14   8        5.32        6.71      2.80 o 
  -3  15   8       43.49       48.72      3.91 o 
  -2  15   8       29.11       35.77      5.71 o 
  -1  15   8      151.08      147.72      9.23 o 
   0  15   8       98.02      112.02      8.43 o 
   1  15   8        6.42        4.27      3.08 o 
   2  15   8       94.61       83.71      4.68 o 
   3  15   8        3.66        6.02      2.84 o 
   4  15   8      156.42      162.70      7.24 o 
   5  15   8       46.06       48.48      5.91 o 
   6  15   8       40.46       35.33      5.06 o 
   7  15   8      127.31      133.83      8.01 o 
   8  15   8      237.21      261.69     11.15 o 
   9  15   8       75.14       91.20      6.49 o 
  -2  16   8        1.18        3.64      3.92 o 
  -1  16   8        1.65        5.12      3.98 o 
   0  16   8        9.55        4.18      4.34 o 
   1  16   8       76.09       97.81      8.37 o 
   2  16   8       27.59       30.30      5.46 o 
   3  16   8       54.27       65.20      7.45 o 
   4  16   8        0.54       -1.14      3.33 o 
   5  16   8      220.35      218.97     11.21 o 
   6  16   8      107.81      114.13      8.15 o 
   7  16   8        0.35       -0.04      2.90 o 
   8  16   8       30.72       18.64      4.16 o 
   0  17   8        4.04       -0.97      4.05 o 
   1  17   8       30.71       43.58      6.61 o 
   2  17   8       91.95       89.28      8.80 o 
   3  17   8       61.01       64.56      7.55 o 
   4  17   8        5.74        4.76      3.87 o 
   5  17   8      294.95      293.05     13.71 o 
   6  17   8      160.99      190.87     10.91 o 
   7  17   8      119.76      127.23      8.75 o 
  -2 -14   9       14.21       11.02      5.27 o 
  -1 -14   9       63.64       62.65      5.52 o 
   0 -14   9       19.61       23.15      3.74 o 
   1 -14   9      110.23      112.32      6.07 o 
  -4 -13   9        4.76        4.30      2.80 o 
  -3 -13   9        0.98        0.50      7.93 o 
  -2 -13   9        9.67       10.42      4.94 o 
  -1 -13   9       13.01       12.09      3.63 o 
   0 -13   9       15.39       11.18      3.08 o 
   1 -13   9       20.89       29.87      3.82 o 
   2 -13   9       15.06       18.58      3.30 o 
   3 -13   9        3.27        5.33      2.87 o 
  -5 -12   9       18.76       11.22      3.20 o 
  -4 -12   9       25.38       21.87      3.81 o 
  -3 -12   9        4.53        2.99      2.68 o 
  -2 -12   9        5.25       13.21      3.01 o 
  -1 -12   9        4.52        7.45      3.21 o 
   0 -12   9        0.41       -1.47      2.19 o 
   1 -12   9       50.46       51.99      6.17 o 
   2 -12   9       96.58       98.77      4.18 o 
   3 -12   9        6.10        5.28      2.00 o 
   4 -12   9        0.14        1.55      1.65 o 
   5 -12   9       27.45       26.61      3.04 o 
  -6 -11   9       12.70        7.44      3.04 o 
  -5 -11   9        6.46        6.47      2.97 o 
  -4 -11   9        9.63        9.73      3.05 o 
  -3 -11   9        0.59        2.75      2.57 o 
  -2 -11   9        8.72       10.48      1.80 o 
  -1 -11   9        7.99        5.93      3.26 o 
   0 -11   9       13.83       11.45      2.96 o 
   1 -11   9       21.26       17.48      3.14 o 
   2 -11   9       97.29      102.46      8.79 o 
   3 -11   9        2.44        4.01      1.93 o 
   4 -11   9       26.85       26.94      2.34 o 
   5 -11   9       94.83      100.03      4.52 o 
   6 -11   9        1.87        4.14      2.45 o 
  -7 -10   9       51.88       55.28      7.22 o 
  -6 -10   9      357.14      364.36     11.30 o 
  -5 -10   9       20.97       23.35      3.77 o 
  -4 -10   9       61.17       64.47      5.17 o 
  -3 -10   9       34.75       36.60      3.25 o 
  -2 -10   9       13.74       12.65      1.93 o 
  -1 -10   9       86.41       92.17      4.31 o 
   0 -10   9      508.13      500.54     15.40 o 
   1 -10   9        1.30       -1.31      1.51 o 
   2 -10   9       65.94       67.49      3.60 o 
   3 -10   9       76.78       72.47      3.70 o 
   4 -10   9       51.02       40.59      2.58 o 
   5 -10   9      102.66      114.94      5.98 o 
   6 -10   9       25.12       27.49      3.68 o 
   7 -10   9       22.13       27.79      5.82 o 
  -8  -9   9       69.78       71.00      5.68 o 
  -7  -9   9        0.53       -1.02      2.49 o 
  -6  -9   9       75.84       76.94      9.32 o 
  -5  -9   9        0.69        0.58      2.25 o 
  -4  -9   9        0.00       -1.19      2.60 o 
  -3  -9   9       37.16       41.55      3.38 o 
  -2  -9   9        1.92        3.77      1.49 o 
  -1  -9   9       90.83       92.71      3.57 o 
   0  -9   9      121.14      112.93      5.75 o 
   1  -9   9        5.27        8.15      1.45 o 
   2  -9   9        1.42        1.67      1.49 o 
   3  -9   9        1.22        1.71      1.56 o 
   4  -9   9       66.54       57.89      3.58 o 
   5  -9   9       49.20       54.55      4.45 o 
   6  -9   9        4.52        6.93      2.42 o 
   7  -9   9        0.01        3.30      2.21 o 
   8  -9   9      106.11      112.94      6.19 o 
  -8  -8   9        9.42       14.74      3.37 o 
  -7  -8   9       36.27       38.41      4.24 o 
  -6  -8   9       74.18       78.35      6.32 o 
  -5  -8   9       19.40       15.76      2.39 o 
  -4  -8   9        7.03        2.54      1.66 o 
  -3  -8   9        1.67        1.95      1.90 o 
  -2  -8   9       58.16       56.35      3.06 o 
  -1  -8   9        0.13        0.14      1.18 o 
   0  -8   9      120.55      116.40      3.32 o 
   1  -8   9        0.03       -0.15      1.03 o 
   2  -8   9       35.47       34.79      2.62 o 
   3  -8   9      219.31      219.66      4.77 o 
   4  -8   9      488.54      468.06      8.87 o 
   5  -8   9       16.25       20.64      4.83 o 
   6  -8   9       18.09       20.04      4.14 o 
   7  -8   9       22.96       25.08      5.38 o 
   8  -8   9        8.18        7.54      4.72 o 
   9  -8   9        5.81        6.34      2.17 o 
  -9  -7   9       52.87       49.46      5.30 o 
  -8  -7   9        4.67        0.24      2.51 o 
  -7  -7   9        9.20        7.87      7.18 o 
  -6  -7   9       15.44       18.76      2.60 o 
  -5  -7   9      207.75      192.35      7.27 o 
  -4  -7   9       15.72       13.42      2.14 o 
  -3  -7   9       13.36        9.51      2.20 o 
  -2  -7   9       19.26       19.36      1.98 o 
  -1  -7   9      277.88      262.26      5.62 o 
   0  -7   9        7.20        8.82      1.57 o 
   1  -7   9      140.31      132.41      7.59 o 
   2  -7   9      890.85      845.59     11.88 o 
   3  -7   9      411.27      394.22      6.70 o 
   4  -7   9        7.47        6.93      1.56 o 
   5  -7   9       14.12       12.99      1.94 o 
   6  -7   9        4.95        2.79      1.21 o 
   7  -7   9       30.88       24.99      2.08 o 
   8  -7   9      195.92      194.93      4.95 o 
   9  -7   9      156.12      150.78      5.14 o 
  -9  -6   9       35.21       41.11      3.83 o 
  -8  -6   9        3.97        1.21      2.09 o 
  -7  -6   9        0.00       -0.01      2.13 o 
  -6  -6   9       24.78       24.74      2.75 o 
  -5  -6   9        6.26        5.71      1.78 o 
  -4  -6   9       23.54       14.25      2.13 o 
  -3  -6   9       98.35      102.41      3.50 o 
  -2  -6   9      166.11      139.44      4.02 o 
  -1  -6   9       80.32       85.94      2.61 o 
   0  -6   9       83.71       92.30      3.30 o 
   1  -6   9        0.32        1.41      0.89 o 
   2  -6   9      170.56      161.62      3.30 o 
   3  -6   9       22.45       22.81      1.75 o 
   4  -6   9       57.41       53.91      2.02 o 
   5  -6   9        1.09        0.48      0.95 o 
   6  -6   9       41.24       37.17      2.53 o 
   7  -6   9       59.48       58.90      2.82 o 
   8  -6   9       33.63       30.64      2.63 o 
   9  -6   9        1.55       -0.15      1.41 o 
  10  -6   9        0.22       -0.78      1.86 o 
  -9  -5   9       14.41       12.21      2.60 o 
  -8  -5   9       48.53       43.94      3.57 o 
  -7  -5   9      142.54      145.53      5.31 o 
  -6  -5   9       19.17       21.10      2.68 o 
  -5  -5   9       14.90       15.41      2.39 o 
  -4  -5   9      268.56      244.46      6.47 o 
  -3  -5   9       62.04       62.67      2.90 o 
  -2  -5   9      403.73      360.50      6.54 o 
  -1  -5   9       33.90       23.72      2.79 o 
   0  -5   9       65.73       69.34      2.03 o 
   1  -5   9      513.26      501.82      6.06 o 
   2  -5   9      226.51      221.06      3.09 o 
   3  -5   9      168.67      149.57      2.95 o 
   4  -5   9      543.62      544.19      6.73 o 
   5  -5   9       41.46       34.72      2.27 o 
   6  -5   9        8.29        9.00      1.33 o 
   7  -5   9      158.62      154.56      3.86 o 
   8  -5   9        7.04        6.55      1.50 o 
   9  -5   9        0.11        1.66      1.64 o 
  10  -5   9        2.96        1.42      1.91 o 
  -9  -4   9       46.06       43.91      6.43 o 
  -8  -4   9        0.61       -0.02      1.70 o 
  -7  -4   9       46.76       51.56      5.16 o 
  -6  -4   9        4.31        5.04      1.40 o 
  -5  -4   9       82.73       77.03      3.14 o 
  -4  -4   9      460.12      428.94     10.54 o 
  -3  -4   9       72.97       66.35      2.74 o 
  -2  -4   9       38.01       41.10      2.37 o 
  -1  -4   9        0.97        2.16      1.01 o 
   0  -4   9       86.07       54.46      1.66 o 
   1  -4   9       56.44       59.57      1.45 o 
   2  -4   9        9.25        6.54      0.74 o 
   3  -4   9      197.29      206.77      3.36 o 
   4  -4   9      254.19      247.00      4.33 o 
   5  -4   9       82.66       93.08      2.71 o 
   6  -4   9      161.10      141.67      3.45 o 
   7  -4   9        0.68        1.52      1.42 o 
   8  -4   9       12.81       10.47      1.62 o 
   9  -4   9        2.49        2.96      1.30 o 
  10  -4   9        0.00       -0.66      1.27 o 
  11  -4   9       46.07       49.42      4.16 o 
  -9  -3   9       11.45       12.65      4.15 o 
  -8  -3   9       45.04       51.94      3.30 o 
  -7  -3   9      102.57       97.42      4.05 o 
  -6  -3   9        6.27        4.73      1.40 o 
  -5  -3   9      107.85      105.58      3.64 o 
  -4  -3   9        0.87        1.50      1.13 o 
  -3  -3   9       69.56       64.08      2.65 o 
  -2  -3   9       24.87       27.43      1.73 o 
  -1  -3   9       18.91       13.03      1.12 o 
   0  -3   9        3.70        2.60      0.68 o 
   1  -3   9      519.53      553.29      6.77 o 
   2  -3   9        0.00       -0.07      0.42 o 
   3  -3   9      496.20      486.07      4.99 o 
   4  -3   9        5.51        3.05      0.67 o 
   5  -3   9        0.05       -0.79      0.79 o 
   6  -3   9      520.85      487.45      7.99 o 
   7  -3   9      120.45      129.12      3.74 o 
   8  -3   9       11.24       12.71      1.58 o 
   9  -3   9       18.40       14.87      1.86 o 
  10  -3   9       43.93       42.70      2.93 o 
  11  -3   9       83.10       85.77      4.92 o 
  -9  -2   9        5.65        6.18      2.18 o 
  -8  -2   9       25.22       30.65      3.28 o 
  -7  -2   9        0.75        1.31      1.41 o 
  -6  -2   9       73.40       70.08      3.07 o 
  -5  -2   9      256.84      226.33      5.23 o 
  -4  -2   9       48.78       42.59      2.47 o 
  -3  -2   9       21.13       21.94      1.65 o 
  -2  -2   9      387.87      370.51      4.86 o 
  -1  -2   9       71.67       61.53      1.75 o 
   0  -2   9       81.53       83.86      1.81 o 
   1  -2   9      107.87      112.86      1.86 o 
   2  -2   9       68.35       73.00      1.50 o 
   3  -2   9       47.56       49.98      1.31 o 
   4  -2   9      216.64      209.33      3.37 o 
   5  -2   9       79.92       78.99      2.93 o 
   6  -2   9        3.02        1.49      1.05 o 
   7  -2   9        4.37        4.20      1.08 o 
   8  -2   9       35.42       30.13      2.15 o 
   9  -2   9      188.69      183.18      4.72 o 
  10  -2   9      471.43      481.45      8.78 o 
  11  -2   9      150.86      145.32      5.67 o 
  12  -2   9        8.09        7.32      4.18 o 
  -9  -1   9       71.77       82.51      6.97 o 
  -8  -1   9        4.01        4.46      1.96 o 
  -7  -1   9       27.13       26.61      2.43 o 
  -6  -1   9       10.20       11.83      1.69 o 
  -5  -1   9       39.43       47.87      2.44 o 
  -4  -1   9      181.00      173.42      4.57 o 
  -3  -1   9     1373.26     1311.84     14.93 o 
  -2  -1   9      911.69      877.77      8.31 o 
  -1  -1   9     1016.69     1043.63      9.67 o 
   0  -1   9      623.11      637.08      6.03 o 
   1  -1   9      193.08      196.68      2.64 o 
   2  -1   9      105.20      128.96      1.92 o 
   3  -1   9      251.43      253.32      2.98 o 
   4  -1   9      273.04      286.12      4.62 o 
   5  -1   9        0.46       -0.18      0.50 o 
   6  -1   9       32.48       29.75      1.90 o 
   7  -1   9      149.35      145.11      3.61 o 
   8  -1   9       34.66       29.23      2.00 o 
   9  -1   9       36.13       40.21      3.37 o 
  10  -1   9        9.81        9.16      2.21 o 
  11  -1   9       36.96       28.65      3.15 o 
  12  -1   9       30.55       33.54      3.76 o 
  -9   0   9       33.65       31.44      4.21 o 
  -8   0   9       16.06       10.34      2.95 o 
  -7   0   9        6.04        4.20      1.76 o 
  -6   0   9       20.04       22.49      2.33 o 
  -5   0   9       58.20       57.62      3.13 o 
  -4   0   9      794.12      754.09      9.75 o 
  -3   0   9      153.76      145.74      3.01 o 
  -2   0   9     1615.16     1489.69     13.04 o 
  -1   0   9     1050.48     1051.47      8.58 o 
   0   0   9      114.58      120.53      2.00 o 
   1   0   9       43.60       48.31      1.28 o 
   2   0   9       28.49       33.42      1.05 o 
   3   0   9        9.02        6.73      0.58 o 
   4   0   9     1308.78     1390.53     12.89 o 
   5   0   9       87.34       94.07      2.69 o 
   6   0   9       38.63       37.81      1.69 o 
   7   0   9      138.34      126.88      3.53 o 
   8   0   9       10.33        8.82      2.23 o 
   9   0   9       10.02        9.12      1.58 o 
  10   0   9       18.27       16.19      2.13 o 
  11   0   9       58.32       51.80      2.80 o 
  12   0   9        1.22       -0.10      1.72 o 
  -9   1   9        2.25        0.05      1.84 o 
  -8   1   9      212.00      221.29      6.03 o 
  -7   1   9        6.73        6.89      2.17 o 
  -6   1   9       13.69       18.40      1.76 o 
  -5   1   9        3.66        3.39      1.14 o 
  -4   1   9     1916.44     1801.45     20.12 o 
  -3   1   9       24.57       30.21      2.13 o 
  -2   1   9      214.92      211.73      3.16 o 
  -1   1   9      112.89      119.73      2.01 o 
   0   1   9      254.84      300.38      3.60 o 
   1   1   9      192.52      203.21      2.94 o 
   2   1   9      469.49      491.08      4.43 o 
   3   1   9     1293.60     1370.46     11.16 o 
   4   1   9        0.48       -0.09      0.62 o 
   5   1   9       63.65       62.25      1.74 o 
   6   1   9       25.71       31.36      1.59 o 
   7   1   9       38.25       36.82      1.86 o 
   8   1   9       25.22       24.99      1.68 o 
   9   1   9       16.84       13.99      1.43 o 
  10   1   9       29.02       34.77      2.70 o 
  11   1   9       23.50       21.89      1.98 o 
  12   1   9       24.87       28.48      2.98 o 
  -9   2   9       14.81       12.50      3.79 o 
  -8   2   9      310.51      327.09      8.67 o 
  -7   2   9        0.60       -1.56      2.43 o 
  -6   2   9      117.08      109.71      3.77 o 
  -5   2   9       25.04       27.40      1.88 o 
  -4   2   9      349.83      353.90      5.30 o 
  -3   2   9       12.36       10.80      0.99 o 
  -2   2   9       10.84       10.71      0.93 o 
  -1   2   9       45.02       64.78      1.48 o 
   0   2   9      100.24       91.04      1.64 o 
   1   2   9        2.76        6.49      0.67 o 
   2   2   9      223.16      252.02      3.16 o 
   3   2   9      340.89      339.53      3.98 o 
   4   2   9       94.27      105.90      1.90 o 
   5   2   9       26.57       28.91      1.19 o 
   6   2   9      251.23      258.15      3.84 o 
   7   2   9      663.76      671.27     11.27 o 
   8   2   9        3.11        1.49      0.84 o 
   9   2   9        0.58       -0.42      0.79 o 
  10   2   9       36.01       30.58      3.12 o 
  11   2   9      106.74      102.37      3.67 o 
  12   2   9      147.28      144.73      4.66 o 
  -9   3   9       31.31       34.40      6.40 o 
  -8   3   9        0.30        0.56      1.74 o 
  -7   3   9        0.27        3.74      1.81 o 
  -6   3   9        0.34        4.20      1.65 o 
  -5   3   9      352.95      330.51      5.80 o 
  -4   3   9      129.99      136.50      3.37 o 
  -3   3   9      426.76      433.68      5.63 o 
  -2   3   9       31.15       32.76      1.44 o 
  -1   3   9        4.24        7.54      0.71 o 
   0   3   9        0.94        0.99      0.45 o 
   1   3   9       11.34       12.51      1.00 o 
   2   3   9      180.37      190.34      2.89 o 
   3   3   9       72.35       77.13      1.79 o 
   4   3   9      658.60      700.13      8.11 o 
   5   3   9       66.20       62.22      1.48 o 
   6   3   9      215.46      216.08      2.91 o 
   7   3   9      333.13      319.27      5.05 o 
   8   3   9       14.36       14.40      1.27 o 
   9   3   9        1.51        0.03      0.88 o 
  10   3   9        0.55        1.43      0.96 o 
  11   3   9      300.46      305.64      6.49 o 
  12   3   9        0.61       -1.54      2.02 o 
  13   3   9        2.68        0.91      2.68 o 
  -9   4   9        0.08        3.60      2.16 o 
  -8   4   9       57.18       55.47      4.19 o 
  -7   4   9        0.31        2.37      1.61 o 
  -6   4   9        0.08       -0.85      1.33 o 
  -5   4   9        5.79       13.73      2.91 o 
  -4   4   9       83.21       83.48      2.70 o 
  -3   4   9       56.90       53.12      1.92 o 
  -2   4   9      317.75      313.88      4.23 o 
  -1   4   9        5.71        4.33      0.66 o 
   0   4   9     1165.49     1231.22     10.14 o 
   1   4   9        8.31        9.73      1.17 o 
   2   4   9       52.61       81.83      1.76 o 
   3   4   9      255.23      247.48      3.54 o 
   4   4   9      103.19       98.42      2.13 o 
   5   4   9       16.05       15.18      0.99 o 
   6   4   9       74.81       68.23      2.26 o 
   7   4   9      127.14      116.10      4.76 o 
   8   4   9       97.99      102.40      2.74 o 
   9   4   9        0.04       -0.60      0.69 o 
  10   4   9        0.76        0.84      1.10 o 
  11   4   9      199.67      198.88      4.69 o 
  12   4   9       57.77       54.03      2.65 o 
  13   4   9        2.20        2.20      2.56 o 
  -9   5   9       70.92       85.38      6.36 o 
  -8   5   9        3.74        5.48      3.53 o 
  -7   5   9       18.31       28.46      5.11 o 
  -6   5   9        1.92        2.41      1.49 o 
  -5   5   9        0.07        0.76      1.09 o 
  -4   5   9        4.01        4.73      2.05 o 
  -3   5   9      162.34      120.29      2.70 o 
  -2   5   9       24.04       26.86      1.39 o 
  -1   5   9        9.49        7.28      0.75 o 
   0   5   9     1709.34     1724.51     14.42 o 
   1   5   9        6.98        2.73      0.59 o 
   2   5   9      140.80      159.49      3.03 o 
   3   5   9      401.99      425.82      5.32 o 
   4   5   9       72.93       84.62      1.99 o 
   5   5   9        0.05        0.71      0.41 o 
   6   5   9      577.75      555.11      8.79 o 
   7   5   9        0.86        1.29      0.78 o 
   8   5   9        5.05        7.90      0.90 o 
   9   5   9       64.95       66.91      3.87 o 
  10   5   9       87.14       88.74      3.92 o 
  11   5   9       17.57       18.79      7.14 o 
  12   5   9        1.02       -1.43      1.77 o 
  13   5   9        4.30        6.42      2.59 o 
  -8   6   9       82.27       93.94      5.27 o 
  -7   6   9       57.63       55.83      3.52 o 
  -6   6   9        5.60        6.97      1.81 o 
  -5   6   9       27.51       25.69      3.31 o 
  -4   6   9      294.68      240.32      4.79 o 
  -3   6   9        0.07        0.20      0.85 o 
  -2   6   9      134.25      129.99      2.81 o 
  -1   6   9      311.17      306.69      3.72 o 
   0   6   9       18.57       23.24      1.27 o 
   1   6   9        5.68        4.78      0.93 o 
   2   6   9      870.74      826.58      9.27 o 
   3   6   9       64.14       70.12      2.92 o 
   4   6   9      414.27      399.41      7.31 o 
   5   6   9      761.87      808.33     10.99 o 
   6   6   9      210.36      177.72      7.60 o 
   7   6   9      190.56      181.75      3.80 o 
   8   6   9      264.45      248.79      6.50 o 
   9   6   9       13.02       14.38      1.93 o 
  10   6   9        5.48        6.28      1.72 o 
  11   6   9        0.49       -1.37      1.37 o 
  12   6   9       44.67       47.03      3.30 o 
  13   6   9        4.97       -0.13      1.83 o 
  -8   7   9       70.00       84.72      5.22 o 
  -7   7   9       54.26       60.63      4.47 o 
  -6   7   9        9.94        8.61      1.86 o 
  -5   7   9       66.96       74.04      3.37 o 
  -4   7   9       37.64       32.84      2.37 o 
  -3   7   9       32.52       29.22      1.68 o 
  -2   7   9        5.04        8.34      1.28 o 
  -1   7   9      191.73      167.33      3.56 o 
   0   7   9       75.06       68.71      2.27 o 
   1   7   9      710.74      661.94      7.76 o 
   2   7   9      149.39      156.17      3.71 o 
   3   7   9      327.33      321.66      8.28 o 
   4   7   9       20.82       22.06      1.76 o 
   5   7   9       47.00       60.16      1.79 o 
   6   7   9        0.36       -0.23      0.83 o 
   7   7   9      390.19      351.66     11.81 o 
   8   7   9       16.13       21.31      2.18 o 
   9   7   9      344.66      360.52      9.42 o 
  10   7   9      191.46      202.11      6.75 o 
  11   7   9      184.16      179.07      5.45 o 
  12   7   9       63.01       70.09      3.56 o 
  13   7   9       11.66        5.71      5.30 o 
  -8   8   9       44.16       45.02      4.60 o 
  -7   8   9        0.96        4.34      1.93 o 
  -6   8   9       12.19       11.87      2.34 o 
  -5   8   9        0.05        1.47      1.52 o 
  -4   8   9       36.04       35.14      2.10 o 
  -3   8   9        1.85        1.82      0.99 o 
  -2   8   9       43.81       27.89      2.32 o 
  -1   8   9       16.33       20.36      1.81 o 
   0   8   9        4.43        3.60      0.90 o 
   1   8   9      421.07      384.93      5.64 o 
   2   8   9       76.31       72.24      2.75 o 
   3   8   9      959.67      813.89     16.29 o 
   4   8   9        2.34        0.82      1.62 o 
   5   8   9      129.59       86.09      3.99 o 
   6   8   9       67.07       67.27      2.81 o 
   7   8   9        0.01       -0.72      0.74 o 
   8   8   9       62.08       60.18      9.24 o 
   9   8   9       18.28       21.23      2.23 o 
  10   8   9        0.00       -1.44      1.44 o 
  11   8   9       11.55       13.58      1.85 o 
  12   8   9        7.54        5.43      2.05 o 
  -7   9   9       22.14       29.18      3.35 o 
  -6   9   9        1.39        3.66      1.89 o 
  -5   9   9      188.99      187.36      5.95 o 
  -4   9   9      179.85      180.06      4.96 o 
  -3   9   9       41.96       40.32      3.70 o 
  -2   9   9        2.92        4.12      1.60 o 
  -1   9   9       33.23       19.62      1.82 o 
   0   9   9      134.73      120.48      5.37 o 
   1   9   9      806.71      737.35     17.53 o 
   2   9   9       29.56       31.63      2.50 o 
   3   9   9     1247.36     1113.76     21.86 o 
   4   9   9        0.05       -0.60      1.62 o 
   5   9   9      112.67       80.46      3.99 o 
   6   9   9       68.24       56.87      3.54 o 
   7   9   9      137.60      129.90      4.79 o 
   8   9   9      244.65      244.77      4.91 o 
   9   9   9       11.35       12.31      1.96 o 
  10   9   9       35.77       39.27      2.79 o 
  11   9   9       29.05       29.71      6.98 o 
  -7  10   9      127.70      147.26      9.75 o 
  -6  10   9       16.08       14.85      3.33 o 
  -5  10   9       41.19       38.48      4.31 o 
  -4  10   9       34.94       35.09      3.47 o 
  -3  10   9       28.09       28.15      3.33 o 
  -2  10   9        1.53        0.00      1.51 o 
  -1  10   9        0.30        1.14      1.45 o 
   0  10   9       27.81       30.87      2.04 o 
   1  10   9        7.64        3.68      3.15 o 
   2  10   9        1.68        3.19      1.59 o 
   3  10   9        3.07        5.44      2.09 o 
   4  10   9      164.05      138.73      5.42 o 
   5  10   9        0.00       -0.05      3.37 o 
   6  10   9        3.86        4.46      2.03 o 
   7  10   9       64.44       58.26      6.25 o 
   8  10   9       51.66       43.36      3.20 o 
   9  10   9       21.53       20.26      1.49 o 
  10  10   9       95.98      100.84      4.34 o 
  11  10   9       28.34       32.38      2.92 o 
  -6  11   9        0.14       -1.53      2.54 o 
  -5  11   9       62.15       56.95      5.16 o 
  -4  11   9      128.60      139.16      4.90 o 
  -3  11   9       63.19       57.51      3.92 o 
  -2  11   9       35.87       29.44      3.02 o 
  -1  11   9        1.59        3.18      1.63 o 
   0  11   9       80.16       84.65      2.95 o 
   1  11   9        0.06        0.55      1.42 o 
   2  11   9       83.34       76.30      3.68 o 
   3  11   9      403.75      369.20      9.92 o 
   4  11   9       15.46       12.11      2.42 o 
   5  11   9       13.70        9.34      2.22 o 
   6  11   9       52.00       49.79      3.61 o 
   7  11   9        2.17        1.92      1.81 o 
   8  11   9        0.12        2.32      1.75 o 
   9  11   9       23.54       20.28      2.59 o 
  10  11   9        0.00       -0.97      1.77 o 
  11  11   9       48.25       59.43      3.83 o 
  -5  12   9       11.09       14.35      3.42 o 
  -4  12   9      152.28      151.37      8.74 o 
  -3  12   9       32.26       35.85      3.49 o 
  -2  12   9        1.76        2.38      2.16 o 
  -1  12   9        9.37        8.31      1.87 o 
   0  12   9      109.92      104.34      5.39 o 
   1  12   9       76.52       75.19      3.82 o 
   2  12   9      201.13      194.20      5.96 o 
   3  12   9       82.09       89.90      4.96 o 
   4  12   9       50.17       41.03      3.79 o 
   5  12   9      416.31      392.23     10.49 o 
   6  12   9        1.93        1.71      1.88 o 
   7  12   9       16.62       16.08      2.62 o 
   8  12   9        2.51        0.82      5.11 o 
   9  12   9        1.24        2.13      2.21 o 
  10  12   9      123.00      122.09      5.90 o 
  11  12   9       76.28       84.29      4.68 o 
  -5  13   9        1.06        1.23      3.59 o 
  -4  13   9       29.58       47.63      5.79 o 
  -3  13   9        0.71        1.36      2.30 o 
  -2  13   9        1.28        2.00      2.97 o 
  -1  13   9       67.57       63.70      3.86 o 
   0  13   9       36.79       31.97      3.80 o 
   1  13   9       26.57       22.38      2.72 o 
   2  13   9        0.22        0.53      1.72 o 
   3  13   9        3.60        4.02      2.34 o 
   4  13   9        8.06        3.64      3.23 o 
   5  13   9        7.24        3.38      2.22 o 
   6  13   9       16.77       12.49      2.79 o 
   7  13   9       26.93       26.35      4.05 o 
   8  13   9       38.64       35.00      4.23 o 
   9  13   9        0.22       -1.16      2.06 o 
  10  13   9       10.68       10.35      2.79 o 
  11  13   9        1.19        1.18      1.97 o 
  -4  14   9        8.34       11.10      4.09 o 
  -3  14   9       99.18      105.49      5.11 o 
  -2  14   9       27.99       27.55      3.23 o 
  -1  14   9        5.38        4.72      3.62 o 
   0  14   9       23.20       30.49      5.36 o 
   1  14   9       72.87       83.67     11.19 o 
   2  14   9       57.25       76.88      4.29 o 
   3  14   9        5.00        2.56      2.54 o 
   4  14   9       51.33       55.52      4.78 o 
   5  14   9        7.44        8.79      4.19 o 
   6  14   9       49.22       51.10      5.63 o 
   7  14   9      186.85      203.19      9.56 o 
   8  14   9       90.53       94.01      6.39 o 
   9  14   9        3.28        5.00      2.81 o 
  10  14   9       32.49       28.65      3.94 o 
  -3  15   9       57.25       52.58      4.03 o 
  -2  15   9       98.47      109.83      8.31 o 
  -1  15   9       43.32       41.02      5.77 o 
   0  15   9       21.25       12.53      4.78 o 
   1  15   9       43.64       47.04      7.22 o 
   2  15   9        7.54        6.06      2.02 o 
   3  15   9      115.88      123.69      6.57 o 
   4  15   9        4.03        0.01      3.21 o 
   5  15   9       29.90       23.78      4.64 o 
   6  15   9        2.22       -2.75      2.91 o 
   7  15   9      418.39      428.27     15.52 o 
   8  15   9        0.22       -1.06      2.45 o 
   9  15   9       47.62       41.11      4.97 o 
  -1  16   9       74.29       73.81      7.59 o 
   0  16   9      222.74      237.73     12.19 o 
   1  16   9       54.86       74.40      8.06 o 
   2  16   9       37.47       35.33      6.10 o 
   3  16   9       13.19       21.10      5.06 o 
   4  16   9      103.15      109.78      8.35 o 
   5  16   9      431.64      497.59     18.32 o 
   6  16   9       42.69       53.79      6.48 o 
   7  16   9       26.70       25.97      4.74 o 
   8  16   9        0.03       -2.71      2.71 o 
   0  17   9       55.45       60.67      7.45 o 
   1  17   9       37.78       36.93      6.38 o 
   2  17   9        3.00        2.22      4.36 o 
   3  17   9       40.01       38.36      6.33 o 
   4  17   9        5.16        9.14      4.24 o 
   5  17   9      101.57       95.35      7.99 o 
   6  17   9       37.75       39.57      6.05 o 
   7  17   9       42.82       56.77      6.85 o 
  -3 -13  10        0.09        2.32      2.92 o 
  -2 -13  10        7.47        9.99      3.30 o 
  -1 -13  10       10.02       13.25      4.51 o 
   0 -13  10        4.39        7.83      2.85 o 
   1 -13  10       10.71       12.64      3.04 o 
   2 -13  10        0.57        3.14      2.24 o 
  -4 -12  10       28.00       30.03      4.29 o 
  -3 -12  10        5.06        3.91      6.08 o 
  -2 -12  10        7.28        7.71      2.94 o 
  -1 -12  10        2.97        4.93      5.66 o 
   0 -12  10       38.73       35.18      4.18 o 
   1 -12  10        0.68       -0.01      3.30 o 
   2 -12  10        6.76        3.46      2.40 o 
   3 -12  10       64.75       58.51      4.05 o 
   4 -12  10       73.49       68.41      3.80 o 
  -6 -11  10       92.30      119.54     11.50 o 
  -5 -11  10       11.40       13.47      3.70 o 
  -4 -11  10        3.95        0.45      2.57 o 
  -3 -11  10       82.62       84.38      4.72 o 
  -2 -11  10       14.33       16.52      3.34 o 
  -1 -11  10       37.51       40.50      3.54 o 
   0 -11  10        0.61       -0.27      5.06 o 
   1 -11  10        2.04        7.72      2.60 o 
   2 -11  10        0.57       -0.53      1.55 o 
   3 -11  10       72.96       84.84      4.01 o 
   4 -11  10       33.67       29.57      2.76 o 
   5 -11  10       63.96       68.76      4.23 o 
   6 -11  10       74.39       58.49      4.02 o 
  -6 -10  10       40.65       42.35      6.64 o 
  -5 -10  10       77.79       88.79      5.98 o 
  -4 -10  10       61.03       54.65      5.03 o 
  -3 -10  10       19.18       19.11      2.87 o 
  -2 -10  10        0.72       -0.37      1.49 o 
  -1 -10  10       13.63       13.10      2.29 o 
   0 -10  10       40.25       47.32      3.54 o 
   1 -10  10      369.65      365.60     15.62 o 
   2 -10  10        2.66        2.03      1.77 o 
   3 -10  10       47.48       52.65      3.39 o 
   4 -10  10       70.99       73.72      3.75 o 
   5 -10  10        4.23        0.24      3.05 o 
   6 -10  10       47.00       53.11      8.38 o 
   7 -10  10        6.13        4.95      2.64 o 
  -7  -9  10       50.83       57.42      7.42 o 
  -6  -9  10       23.73       22.25      3.62 o 
  -5  -9  10        5.79        3.65      2.78 o 
  -4  -9  10        5.70        5.59      2.73 o 
  -3  -9  10       64.82       75.57      3.69 o 
  -2  -9  10        2.19        1.74      1.76 o 
  -1  -9  10        5.01        5.18      1.73 o 
   0  -9  10       42.12       44.72      3.47 o 
   1  -9  10      108.16      105.77      4.00 o 
   2  -9  10       14.55       11.30      2.02 o 
   3  -9  10        0.01       -0.05      1.51 o 
   4  -9  10       13.31       17.55      2.18 o 
   5  -9  10       17.00       15.36      2.93 o 
   6  -9  10       22.11       22.94      3.43 o 
   7  -9  10        3.36        0.27      2.71 o 
   8  -9  10        5.66        3.18      2.48 o 
  -8  -8  10       45.60       52.80      5.23 o 
  -7  -8  10      177.18      188.29     13.78 o 
  -6  -8  10       17.76        9.51      2.92 o 
  -5  -8  10        3.38        5.29      2.61 o 
  -4  -8  10       21.66       17.87      2.61 o 
  -3  -8  10        0.84        2.32      1.37 o 
  -2  -8  10      155.00      147.62      4.42 o 
  -1  -8  10       80.61       83.32      5.17 o 
   0  -8  10        7.35        6.63      1.41 o 
   1  -8  10       10.79       12.44      1.63 o 
   2  -8  10       42.01       37.58      2.75 o 
   3  -8  10      315.63      307.03      6.89 o 
   4  -8  10      201.56      208.30      4.73 o 
   5  -8  10        0.76        2.25      2.05 o 
   6  -8  10       25.04       32.96      4.90 o 
   7  -8  10        0.00        3.85      2.29 o 
   8  -8  10      139.64      127.44      6.36 o 
  -8  -7  10        2.73        3.69      3.70 o 
  -7  -7  10      234.77      239.47      8.78 o 
  -6  -7  10      101.19      119.53      6.25 o 
  -5  -7  10        0.00       -1.04      1.64 o 
  -4  -7  10       98.79       87.77      4.17 o 
  -3  -7  10       76.94       69.35      3.27 o 
  -2  -7  10      350.99      352.29      7.86 o 
  -1  -7  10        5.57        6.63      1.46 o 
   0  -7  10        2.09       -0.18      1.00 o 
   1  -7  10       30.07       27.18      2.05 o 
   2  -7  10      240.07      240.16      5.11 o 
   3  -7  10       48.32       36.80      2.24 o 
   4  -7  10      165.31      163.22      4.55 o 
   5  -7  10       33.63       31.10      3.33 o 
   6  -7  10       61.91       65.61      3.66 o 
   7  -7  10      117.21      105.32      4.99 o 
   8  -7  10      112.16       98.25      4.17 o 
   9  -7  10      112.90      112.52      6.21 o 
  -8  -6  10        3.78        1.26      2.54 o 
  -7  -6  10        5.76        8.27      2.95 o 
  -6  -6  10        0.79        2.69      2.30 o 
  -5  -6  10       12.05       11.53      2.22 o 
  -4  -6  10       27.83       31.97      3.01 o 
  -3  -6  10       15.72       20.36      2.41 o 
  -2  -6  10       70.11       69.58      3.00 o 
  -1  -6  10      281.50      249.07      5.43 o 
   0  -6  10       37.36       38.71      2.05 o 
   1  -6  10       37.02       31.86      2.32 o 
   2  -6  10       28.45       24.88      1.94 o 
   3  -6  10       11.25       13.69      1.57 o 
   4  -6  10       48.08       44.49      2.26 o 
   5  -6  10        4.81        5.27      1.19 o 
   6  -6  10       10.50       10.44      1.56 o 
   7  -6  10       23.98       25.89      2.15 o 
   8  -6  10       37.65       35.72      2.81 o 
   9  -6  10       67.40       70.68      3.96 o 
  10  -6  10        5.26        2.08      2.29 o 
  -9  -5  10        0.72       -0.65      2.08 o 
  -8  -5  10        1.09        1.36      1.95 o 
  -7  -5  10        1.63       -1.65      1.65 o 
  -6  -5  10       59.39       61.98      4.58 o 
  -5  -5  10       55.58       56.50      4.66 o 
  -4  -5  10       21.15       17.64      2.33 o 
  -3  -5  10      102.13       93.96      3.38 o 
  -2  -5  10       35.71       30.76      2.94 o 
  -1  -5  10      267.14      241.71      4.27 o 
   0  -5  10        8.58        9.69      1.18 o 
   1  -5  10      445.59      432.12      6.53 o 
   2  -5  10        0.40       -0.29      0.74 o 
   3  -5  10        1.35        3.43      0.82 o 
   4  -5  10       14.46       14.46      1.26 o 
   5  -5  10       44.46       48.80      3.03 o 
   6  -5  10       17.14       16.21      1.64 o 
   7  -5  10       59.59       63.70      2.71 o 
   8  -5  10        0.78       -0.72      1.19 o 
   9  -5  10       16.38       16.85      2.21 o 
  10  -5  10        0.49       -1.91      1.91 o 
  -9  -4  10       12.58       17.83      5.65 o 
  -8  -4  10        4.89        3.95      2.09 o 
  -7  -4  10        0.14       -0.43      1.67 o 
  -6  -4  10       60.39       57.24      3.30 o 
  -5  -4  10       30.01       29.96      2.42 o 
  -4  -4  10      122.09      125.06      7.34 o 
  -3  -4  10        7.90        6.26      1.42 o 
  -2  -4  10        1.06        2.39      1.19 o 
  -1  -4  10      529.62      485.90      6.80 o 
   0  -4  10       10.77       10.49      1.17 o 
   1  -4  10      472.86      426.05      5.43 o 
   2  -4  10       34.43       37.56      1.50 o 
   3  -4  10      582.39      541.01      5.83 o 
   4  -4  10       33.92       38.47      1.64 o 
   5  -4  10        1.20        1.55      1.44 o 
   6  -4  10      313.37      290.36      5.26 o 
   7  -4  10        5.02        6.63      1.55 o 
   8  -4  10       34.79       34.58      3.19 o 
   9  -4  10       49.56       46.67      4.10 o 
  10  -4  10       46.45       42.74      3.04 o 
  11  -4  10        4.54        4.44      2.39 o 
  -9  -3  10        0.41        0.20      2.08 o 
  -8  -3  10       65.84       67.76      4.74 o 
  -7  -3  10       13.00       14.48      2.06 o 
  -6  -3  10       17.07       17.96      2.46 o 
  -5  -3  10      118.81      107.91      3.72 o 
  -4  -3  10        5.60        5.54      1.45 o 
  -3  -3  10      309.99      308.56      6.00 o 
  -2  -3  10      563.18      535.17      8.48 o 
  -1  -3  10       39.04       38.66      1.75 o 
   0  -3  10       78.21       75.45      2.22 o 
   1  -3  10        5.66        4.21      0.71 o 
   2  -3  10        9.42        7.15      0.79 o 
   3  -3  10       99.65      103.73      2.00 o 
   4  -3  10      787.92      727.40      8.11 o 
   5  -3  10      410.35      404.35      6.74 o 
   6  -3  10       25.74       23.34      3.10 o 
   7  -3  10       12.67        8.33      1.43 o 
   8  -3  10        0.24       -0.33      0.98 o 
   9  -3  10       15.36       12.78      1.79 o 
  10  -3  10      282.88      273.95      6.47 o 
  11  -3  10       22.94       13.77      2.60 o 
  -9  -2  10        0.03       -0.05      2.03 o 
  -8  -2  10        1.51       -0.20      3.02 o 
  -7  -2  10        0.61       -1.06      1.54 o 
  -6  -2  10      204.09      194.45      5.76 o 
  -5  -2  10       48.05       40.69      2.68 o 
  -4  -2  10      355.48      343.61      6.66 o 
  -3  -2  10      226.49      216.91      5.43 o 
  -2  -2  10      336.52      304.96      4.67 o 
  -1  -2  10      266.77      276.41      3.98 o 
   0  -2  10      107.89      105.75      2.34 o 
   1  -2  10       95.09       96.73      1.96 o 
   2  -2  10        1.32        2.25      0.57 o 
   3  -2  10      207.11      217.21      3.23 o 
   4  -2  10      215.06      211.34      3.51 o 
   5  -2  10       19.30       21.79      1.62 o 
   6  -2  10       44.94       41.68      2.66 o 
   7  -2  10       32.19       29.42      2.06 o 
   8  -2  10        0.06        0.71      1.01 o 
   9  -2  10      164.87      161.81      4.49 o 
  10  -2  10       29.17       25.54      2.31 o 
  11  -2  10        2.60        2.10      1.86 o 
  -9  -1  10        4.75        3.92      2.27 o 
  -8  -1  10       34.77       36.32      4.39 o 
  -7  -1  10      110.80      113.48      4.11 o 
  -6  -1  10      278.87      304.22      6.96 o 
  -5  -1  10       96.07       87.92      3.30 o 
  -4  -1  10       65.34       63.89      2.50 o 
  -3  -1  10      405.78      387.24      6.09 o 
  -2  -1  10      647.30      617.83      6.80 o 
  -1  -1  10        5.52        5.82      0.85 o 
   0  -1  10       79.89       83.93      1.82 o 
   1  -1  10        9.24        7.25      0.75 o 
   2  -1  10        0.22       -0.16      0.45 o 
   3  -1  10      305.69      352.24      3.67 o 
   4  -1  10      228.56      238.44      3.82 o 
   5  -1  10        7.77       10.66      1.41 o 
   6  -1  10      250.41      245.07      5.43 o 
   7  -1  10        4.67        3.67      1.15 o 
   8  -1  10       13.56       15.30      1.59 o 
   9  -1  10       66.91       73.93      3.37 o 
  10  -1  10      181.33      165.30      5.86 o 
  11  -1  10       72.22       81.17      4.10 o 
  12  -1  10        1.66        2.17      2.15 o 
  -9   0  10        0.06       -1.49      1.78 o 
  -8   0  10        0.19       -0.97      1.65 o 
  -7   0  10      128.08      140.54      9.18 o 
  -6   0  10       32.83       35.23      2.31 o 
  -5   0  10       11.58        7.34      1.73 o 
  -4   0  10      176.05      156.41      3.66 o 
  -3   0  10      930.63      874.96     10.87 o 
  -2   0  10       34.46       28.45      1.68 o 
  -1   0  10        5.09        3.00      0.76 o 
   0   0  10       14.52       17.85      1.01 o 
   1   0  10        1.82        3.09      0.61 o 
   2   0  10       75.14       80.38      1.63 o 
   3   0  10     1035.88     1085.84      8.75 o 
   4   0  10      113.87      121.20      3.28 o 
   5   0  10      204.66      212.96      4.54 o 
   6   0  10        6.34        5.05      1.07 o 
   7   0  10       26.78       27.52      1.99 o 
   8   0  10      185.66      166.56      4.00 o 
   9   0  10      200.39      197.24      4.62 o 
  10   0  10       22.41       21.42      1.94 o 
  11   0  10       55.11       57.36      2.99 o 
  12   0  10        1.84        0.32      2.49 o 
  -9   1  10        3.09        0.38      2.44 o 
  -8   1  10        2.83        2.18      2.21 o 
  -7   1  10       63.04       65.27      5.17 o 
  -6   1  10        6.96        6.44      2.36 o 
  -5   1  10       12.10       16.96      2.66 o 
  -4   1  10       83.70       78.62      2.80 o 
  -3   1  10       97.99       88.02      2.69 o 
  -2   1  10       36.10       34.04      1.48 o 
  -1   1  10       15.45       14.24      0.92 o 
   0   1  10      668.34      671.90      6.35 o 
   1   1  10       48.58       49.57      1.56 o 
   2   1  10       72.56       74.79      1.90 o 
   3   1  10       29.23       26.12      0.90 o 
   4   1  10      213.56      238.52      3.51 o 
   5   1  10      579.40      604.18      7.59 o 
   6   1  10      132.64      144.42      3.25 o 
   7   1  10       56.11       54.35      2.30 o 
   8   1  10       62.31       55.84      3.21 o 
   9   1  10       16.07       15.11      1.86 o 
  10   1  10       44.18       45.83      2.77 o 
  11   1  10       15.03       13.53      1.98 o 
  12   1  10        5.37        2.68      2.47 o 
  -9   2  10       12.58       12.09      4.54 o 
  -8   2  10        0.39        0.34      1.68 o 
  -7   2  10       20.33       20.17      3.62 o 
  -6   2  10       68.86       76.15      3.03 o 
  -5   2  10        0.53        1.44      0.97 o 
  -4   2  10        3.11        2.94      1.18 o 
  -3   2  10     1091.77     1026.80     12.33 o 
  -2   2  10      165.24      160.35      3.01 o 
  -1   2  10      193.38      192.89      3.01 o 
   0   2  10      245.85      241.83      3.24 o 
   1   2  10       40.79       29.57      1.19 o 
   2   2  10       51.43       55.11      1.49 o 
   3   2  10     1006.43     1023.99      9.74 o 
   4   2  10       37.70       47.33      1.35 o 
   5   2  10      108.07      113.07      2.40 o 
   6   2  10      388.29      375.67      9.55 o 
   7   2  10        0.71        3.36      1.11 o 
   8   2  10      866.21      855.85     12.98 o 
   9   2  10       13.73       13.01      1.78 o 
  10   2  10       31.71       34.20      3.38 o 
  11   2  10        0.24        0.07      2.26 o 
  12   2  10        1.59        0.18      4.26 o 
  -9   3  10       28.92       36.44      3.75 o 
  -8   3  10       55.77       52.68      3.68 o 
  -7   3  10        8.94       12.98      2.63 o 
  -6   3  10        6.28        6.80      1.93 o 
  -5   3  10        3.46        4.17      1.17 o 
  -4   3  10      119.31      107.87      3.45 o 
  -3   3  10      119.41      102.08      2.81 o 
  -2   3  10      187.14      164.76      3.49 o 
  -1   3  10       17.20       24.23      1.12 o 
   0   3  10      742.48      718.56      6.53 o 
   1   3  10      117.33      115.68      2.04 o 
   2   3  10       55.71       54.33      1.41 o 
   3   3  10       49.14       53.27      1.64 o 
   4   3  10        2.06        2.39      0.70 o 
   5   3  10        1.45        1.21      0.68 o 
   6   3  10      493.28      469.70      8.07 o 
   7   3  10      474.02      474.67      8.14 o 
   8   3  10       99.97       99.58      3.47 o 
   9   3  10       15.36       14.74      1.73 o 
  10   3  10      109.57      112.42      3.59 o 
  11   3  10        9.77       11.19      1.64 o 
  12   3  10       47.92       50.49      4.50 o 
  -8   4  10       24.11       24.67      3.12 o 
  -7   4  10       29.76       35.50      3.44 o 
  -6   4  10       10.04       15.72      2.43 o 
  -5   4  10        7.98        6.37      1.28 o 
  -4   4  10       62.70       47.60      3.47 o 
  -3   4  10      368.86      315.11      4.99 o 
  -2   4  10       26.62       20.43      1.38 o 
  -1   4  10       35.57       39.92      1.40 o 
   0   4  10      229.76      224.75      3.01 o 
   1   4  10       36.10       33.06      1.48 o 
   2   4  10        0.65        1.22      0.57 o 
   3   4  10        3.06        3.78      0.76 o 
   4   4  10       26.54       23.07      1.97 o 
   5   4  10       10.02        8.04      0.95 o 
   6   4  10       57.01       50.97      2.95 o 
   7   4  10        4.45        2.55      0.97 o 
   8   4  10       13.55       12.90      1.41 o 
   9   4  10      102.02       63.59      3.36 o 
  10   4  10        2.14        2.04      1.02 o 
  11   4  10       32.52       34.33      2.21 o 
  12   4  10       45.31       48.82      3.39 o 
  13   4  10       30.17       30.16      4.11 o 
  -8   5  10       15.43       21.12      3.31 o 
  -7   5  10       13.14       14.29      2.54 o 
  -6   5  10        2.48        4.08      1.61 o 
  -5   5  10        9.87        8.90      1.59 o 
  -4   5  10      162.39      144.74      3.65 o 
  -3   5  10        5.19        3.51      1.03 o 
  -2   5  10      396.31      335.82      5.24 o 
  -1   5  10       12.33        8.17      1.15 o 
   0   5  10        3.75        5.87      0.82 o 
   1   5  10      207.05      243.06      5.59 o 
   2   5  10       11.92       11.85      0.79 o 
   3   5  10      186.57      180.82      3.87 o 
   4   5  10       16.17       11.12      1.10 o 
   5   5  10       45.97       42.99      1.67 o 
   6   5  10      205.47      196.33      3.49 o 
   7   5  10      140.95      123.88      3.28 o 
   8   5  10        1.04        1.10      0.88 o 
   9   5  10       44.97       40.33      4.00 o 
  10   5  10        3.45        4.31      1.01 o 
  11   5  10       12.99       15.22      1.59 o 
  12   5  10        2.72        6.00      1.37 o 
  13   5  10        5.28        4.22      2.56 o 
  -8   6  10        4.33        4.21      4.19 o 
  -7   6  10       74.11       72.43      3.98 o 
  -6   6  10       74.60       76.40      4.34 o 
  -5   6  10       17.00       24.58      2.31 o 
  -4   6  10        9.73        4.94      1.89 o 
  -3   6  10        4.54        5.37      1.13 o 
  -2   6  10      118.88      109.02      2.83 o 
  -1   6  10      119.61      121.51      3.48 o 
   0   6  10       12.23       12.94      1.17 o 
   1   6  10       60.94       66.77      2.12 o 
   2   6  10       88.95       85.74      3.15 o 
   3   6  10     1399.76     1365.40     17.67 o 
   4   6  10      481.18      454.63      8.43 o 
   5   6  10       46.77       46.38      2.23 o 
   6   6  10      516.71      510.01      8.59 o 
   7   6  10      298.76      302.31      5.95 o 
   8   6  10      122.91      124.64      3.22 o 
   9   6  10       76.34       80.59      2.68 o 
  10   6  10       24.01       23.44      1.70 o 
  11   6  10        2.75        5.44      1.89 o 
  12   6  10       26.03       29.43      3.46 o 
  13   6  10        5.07        6.82      2.45 o 
  -8   7  10       19.68       13.88     12.10 o 
  -7   7  10      101.35       99.11      4.78 o 
  -6   7  10       40.21       45.40      3.56 o 
  -5   7  10        0.37        1.26      1.61 o 
  -4   7  10       13.99       15.38      3.14 o 
  -3   7  10       49.61       46.29      2.79 o 
  -2   7  10       67.89       66.33      4.58 o 
  -1   7  10      770.23      702.34     10.88 o 
   0   7  10      152.10      132.07      2.93 o 
   1   7  10      695.03      636.77      9.24 o 
   2   7  10      566.24      481.89      7.71 o 
   3   7  10       38.89       31.56      1.95 o 
   4   7  10      954.30      829.72     16.42 o 
   5   7  10        2.39        1.52      1.61 o 
   6   7  10       69.71       49.97      2.23 o 
   7   7  10      285.40      254.04      5.16 o 
   8   7  10       19.02       18.43      3.08 o 
   9   7  10      290.96      300.21      6.30 o 
  10   7  10       21.47       18.30      2.60 o 
  11   7  10        1.23        1.68      1.57 o 
  12   7  10       26.43       30.70      7.69 o 
  -7   8  10       59.58       72.41      5.51 o 
  -6   8  10       15.42       21.02      2.70 o 
  -5   8  10        4.74        4.45      2.52 o 
  -4   8  10        9.50       12.10      4.76 o 
  -3   8  10        5.88        2.88      2.08 o 
  -2   8  10        1.10        5.00      3.36 o 
  -1   8  10      513.74      470.71      7.90 o 
   0   8  10      171.44      170.65      3.67 o 
   1   8  10      354.17      342.16      5.90 o 
   2   8  10     2385.18     2204.57     35.59 o 
   3   8  10       44.30       41.04      3.39 o 
   4   8  10       12.64        1.16      1.99 o 
   5   8  10       12.53       11.40      2.15 o 
   6   8  10        0.34        1.68      1.65 o 
   7   8  10        3.26        4.00      1.69 o 
   8   8  10       20.89       15.19      2.08 o 
   9   8  10      131.62      143.19      4.54 o 
  10   8  10       16.88       10.50      2.24 o 
  11   8  10      113.25      132.35      4.78 o 
  12   8  10       14.48       14.87      2.12 o 
  -7   9  10        8.97        8.63      4.40 o 
  -6   9  10        5.64        2.97      7.76 o 
  -5   9  10       21.87       23.30      3.72 o 
  -4   9  10       65.26       62.21      4.68 o 
  -3   9  10        1.04        2.73      1.83 o 
  -2   9  10      204.76      191.54      5.29 o 
  -1   9  10       62.81       51.22      2.95 o 
   0   9  10       17.98       15.03      1.64 o 
   1   9  10      161.41      150.57      3.47 o 
   2   9  10     2031.66     1941.75     54.66 o 
   3   9  10       89.61       98.91      4.65 o 
   4   9  10        3.92        1.75      1.79 o 
   5   9  10       57.52       45.45      5.12 o 
   6   9  10       23.32       18.39      2.44 o 
   7   9  10       94.75       82.27      4.01 o 
   8   9  10       16.31       14.87      1.45 o 
   9   9  10        0.11       -0.33      0.86 o 
  10   9  10       14.52       16.64      2.33 o 
  11   9  10        1.74       12.41      4.49 o 
  12   9  10        8.96        9.99      1.99 o 
  -6  10  10        0.34        3.69      2.56 o 
  -5  10  10        9.51        8.57      2.91 o 
  -4  10  10       78.37       81.70      6.56 o 
  -3  10  10        1.69        1.84      1.96 o 
  -2  10  10        7.60        7.48      2.05 o 
  -1  10  10       24.31       25.89      2.37 o 
   0  10  10        5.27        4.47      1.37 o 
   1  10  10      433.65      418.62      8.73 o 
   2  10  10       39.86       42.68      3.83 o 
   3  10  10      510.33      503.21     12.12 o 
   4  10  10        0.05       -1.62      1.62 o 
   5  10  10      271.55      239.52     10.22 o 
   6  10  10        7.84       11.73      2.25 o 
   7  10  10       93.65       80.92      4.13 o 
   8  10  10       55.25       63.02      3.86 o 
   9  10  10        2.11        3.77      1.02 o 
  10  10  10        0.70        1.00      3.10 o 
  11  10  10       20.28       23.66      2.83 o 
  12  10  10       27.51       28.61      2.70 o 
  -6  11  10       34.46       45.08      6.17 o 
  -5  11  10       62.55       80.24      6.92 o 
  -4  11  10       56.06       58.27      6.11 o 
  -3  11  10        0.42        1.66      2.81 o 
  -2  11  10       52.95       48.30      3.71 o 
  -1  11  10        9.66        8.94      1.85 o 
   0  11  10       87.69       82.46      3.38 o 
   1  11  10      179.59      176.19      5.53 o 
   2  11  10       70.40       63.97      4.16 o 
   3  11  10        6.75        7.32      2.20 o 
   4  11  10      218.62      205.04      7.14 o 
   5  11  10       16.73       17.81      2.71 o 
   6  11  10        0.25        2.92      1.84 o 
   7  11  10        6.36       11.68      3.13 o 
   8  11  10        2.94        8.06      2.18 o 
   9  11  10        2.61        3.60      1.91 o 
  10  11  10        6.93        6.30      2.34 o 
  11  11  10        9.97       12.75      2.36 o 
  12  11  10       23.76       32.62      2.90 o 
  -5  12  10       61.02       53.40      6.33 o 
  -4  12  10       14.08       14.70      4.41 o 
  -3  12  10      231.48      248.70      7.52 o 
  -2  12  10      123.87      139.06      5.97 o 
  -1  12  10        0.54       -0.69      1.54 o 
   0  12  10        6.09        9.42      2.64 o 
   1  12  10       43.13       48.96      3.49 o 
   2  12  10      167.40      172.70      5.52 o 
   3  12  10        7.59        5.80      2.33 o 
   4  12  10        0.05       -1.02      2.65 o 
   5  12  10       20.83       24.54      3.13 o 
   6  12  10       35.07       31.72      3.44 o 
   7  12  10       27.04       30.70      7.18 o 
   8  12  10       30.15       26.28      3.12 o 
   9  12  10      157.89      145.19      7.00 o 
  10  12  10       11.05       15.80      2.82 o 
  11  12  10        1.83        6.03      2.20 o 
  -4  13  10       49.83       51.86      5.94 o 
  -3  13  10       79.05      100.68      5.08 o 
  -2  13  10       15.83        9.96      6.12 o 
  -1  13  10        1.86       -1.41      1.87 o 
   0  13  10       32.82       38.90      9.64 o 
   1  13  10       87.59       81.50      5.26 o 
   2  13  10      260.90      259.10      7.04 o 
   3  13  10        3.66        2.60      2.33 o 
   4  13  10        5.43        7.36      2.48 o 
   5  13  10       30.44       35.79      3.80 o 
   6  13  10        5.84        3.54      2.24 o 
   7  13  10      102.63      112.58      8.28 o 
   8  13  10       19.98       23.83      3.86 o 
   9  13  10        3.65        6.27      2.71 o 
  10  13  10       20.59       18.32      3.38 o 
  11  13  10       31.62       40.78      4.09 o 
  -3  14  10        5.51        7.26      3.90 o 
  -2  14  10       11.46       11.91      2.65 o 
  -1  14  10       18.18       19.83      4.52 o 
   0  14  10      137.93      136.19      9.24 o 
   1  14  10      262.51      286.34      9.65 o 
   2  14  10      179.40      192.38     11.92 o 
   3  14  10       50.09       46.99      4.58 o 
   4  14  10        0.07       -2.04      2.04 o 
   5  14  10       11.51       13.90      3.02 o 
   6  14  10       28.75       28.16      4.61 o 
   7  14  10      185.52      185.93      9.16 o 
   8  14  10        6.16        1.71      2.56 o 
   9  14  10        1.96       -0.67      2.59 o 
  10  14  10       26.79       23.09      3.70 o 
  -2  15  10      265.65      262.77     12.29 o 
  -1  15  10        6.77       12.56      4.25 o 
   0  15  10        7.96        9.01      4.63 o 
   1  15  10        0.03       -3.80      3.80 o 
   2  15  10      269.46      275.25      9.27 o 
   3  15  10       21.30       15.73      4.42 o 
   4  15  10       93.03      104.67      8.08 o 
   5  15  10       76.97       73.83      7.24 o 
   6  15  10      106.50      102.90      7.54 o 
   7  15  10       15.30       13.67      3.69 o 
   8  15  10       15.66       13.31      3.72 o 
   9  15  10        1.04        0.05      2.67 o 
  -1  16  10       67.65       88.61      7.99 o 
   0  16  10        9.11        1.54      4.24 o 
   1  16  10        7.10        5.26      4.46 o 
   2  16  10       29.57       37.11      6.30 o 
   3  16  10       11.19        9.46      4.23 o 
   4  16  10       16.96       17.48      4.66 o 
   5  16  10        0.75        1.85      3.41 o 
   6  16  10      183.01      187.02     10.42 o 
   7  16  10      131.75      142.93      8.88 o 
   8  16  10       15.82       17.57      4.24 o 
   1  17  10       82.25       96.93      8.94 o 
   2  17  10       11.69        5.43      4.84 o 
   4  17  10       35.63       33.39      5.96 o 
   5  17  10       73.29       89.99      7.86 o 
   6  17  10       31.17       29.04      5.46 o 
  -3 -12  11       55.35       65.64      5.63 o 
  -2 -12  11       62.51       71.94      5.77 o 
  -1 -12  11        0.26        1.58      2.59 o 
   0 -12  11        1.11        0.42      2.60 o 
   1 -12  11       24.74       24.66      5.34 o 
   2 -12  11       18.48       17.41      3.37 o 
   3 -12  11        5.36        8.18      2.09 o 
  -5 -11  11       39.18       28.62      4.47 o 
  -4 -11  11      332.07      359.78     13.56 o 
  -3 -11  11       28.32       27.78      6.06 o 
  -2 -11  11       18.15       25.08      3.87 o 
  -1 -11  11       26.29       33.74      8.57 o 
   0 -11  11        0.79        9.20      3.50 o 
   1 -11  11       11.16        7.05      2.52 o 
   2 -11  11       11.76       12.82      2.24 o 
   3 -11  11        6.51        9.54      2.31 o 
   4 -11  11       35.20       35.39      2.95 o 
   5 -11  11       89.08       87.67      5.89 o 
  -6 -10  11       16.21       21.16      6.15 o 
  -5 -10  11      107.97      112.68      6.84 o 
  -4 -10  11       34.63       40.56      4.58 o 
  -3 -10  11       13.23       14.82      2.79 o 
  -2 -10  11       19.24       21.23      3.65 o 
  -1 -10  11       14.38       19.23      2.73 o 
   0 -10  11      171.40      161.43     10.81 o 
   1 -10  11       81.10       80.41      5.20 o 
   2 -10  11        0.02       -1.71      1.71 o 
   3 -10  11        0.01        1.16      2.35 o 
   4 -10  11        9.93       10.37      2.04 o 
   5 -10  11       48.08       48.81      3.66 o 
   6 -10  11      105.69      115.95      4.97 o 
  -6  -9  11       10.01       11.55      3.45 o 
  -5  -9  11       12.97       14.70      5.69 o 
  -4  -9  11        5.29        1.53      4.45 o 
  -3  -9  11        5.35        4.14      2.21 o 
  -2  -9  11       87.91       83.73      4.19 o 
  -1  -9  11       32.66       28.17      3.01 o 
   0  -9  11       37.72       28.58      2.86 o 
   1  -9  11        4.26        7.59      2.32 o 
   2  -9  11        9.35       11.28      2.12 o 
   3  -9  11       29.86       31.68      2.81 o 
   4  -9  11       11.60       13.29      2.09 o 
   5  -9  11      309.91      302.18      7.65 o 
   6  -9  11      143.28      119.27      6.12 o 
   7  -9  11       82.53       85.19      5.81 o 
  -7  -8  11       13.69       13.28      3.59 o 
  -6  -8  11       39.57       34.78      8.90 o 
  -5  -8  11       11.11       18.04      3.47 o 
  -4  -8  11       67.87       77.13      8.51 o 
  -3  -8  11      104.93       99.37      3.95 o 
  -2  -8  11       17.27       21.41      2.22 o 
  -1  -8  11       23.53       23.89      2.68 o 
   0  -8  11      173.77      165.85      6.64 o 
   1  -8  11      115.51      118.45      3.69 o 
   2  -8  11        7.50        8.41      1.92 o 
   3  -8  11      143.21      141.06      4.62 o 
   4  -8  11       33.07       32.71      3.53 o 
   5  -8  11       11.30       13.52      3.19 o 
   6  -8  11        1.32        4.05      2.84 o 
   7  -8  11       10.39       10.04      2.73 o 
   8  -8  11       21.42       13.93      3.16 o 
  -7  -7  11       20.69       27.93      4.15 o 
  -6  -7  11       24.13       29.99      4.13 o 
  -5  -7  11        0.40       -1.31      2.94 o 
  -4  -7  11        9.46        9.94      2.22 o 
  -3  -7  11        3.45        1.30      1.69 o 
  -2  -7  11        2.98        0.34      1.24 o 
  -1  -7  11      177.64      158.26      4.58 o 
   0  -7  11       16.01       15.60      1.73 o 
   1  -7  11        0.70       -0.25      1.08 o 
   2  -7  11       20.40       23.43      2.34 o 
   3  -7  11        0.00        2.59      1.54 o 
   4  -7  11       73.07       72.35      2.81 o 
   5  -7  11       75.40       68.96      4.82 o 
   6  -7  11        0.54       -4.44      4.44 o 
   7  -7  11      137.95      133.67      8.64 o 
   8  -7  11       36.93       34.62      3.19 o 
   9  -7  11       44.50       50.48      6.79 o 
  -8  -6  11        5.87        3.42      2.85 o 
  -7  -6  11        0.04        0.96      2.60 o 
  -6  -6  11        9.32       11.90      3.07 o 
  -5  -6  11       19.13       18.05      3.36 o 
  -4  -6  11        0.61        0.51      1.46 o 
  -3  -6  11        4.79        7.00      1.65 o 
  -2  -6  11      338.40      301.72      8.37 o 
  -1  -6  11      136.91      155.47      4.36 o 
   0  -6  11        0.99        0.83      1.14 o 
   1  -6  11       97.52       97.23      3.26 o 
   2  -6  11      133.94      123.30      3.58 o 
   3  -6  11       85.61       80.15      3.41 o 
   4  -6  11       22.85       21.24      1.81 o 
   5  -6  11       14.74       11.72      1.90 o 
   6  -6  11       46.31       46.01      2.55 o 
   7  -6  11       14.00       16.33      2.14 o 
   8  -6  11       24.56       28.10      3.03 o 
   9  -6  11        0.01       -0.05      1.85 o 
  -8  -5  11       11.51       13.59      3.81 o 
  -7  -5  11        0.53       -1.04      2.34 o 
  -6  -5  11       56.36       54.38      4.72 o 
  -5  -5  11        5.74        5.56      2.04 o 
  -4  -5  11       85.52       86.35      4.23 o 
  -3  -5  11       55.74       57.31      3.09 o 
  -2  -5  11      130.08      112.63      4.87 o 
  -1  -5  11        2.76        5.36      1.19 o 
   0  -5  11        0.02       -0.22      0.97 o 
   1  -5  11       85.61       87.77      3.14 o 
   2  -5  11     1120.45     1038.28     14.01 o 
   3  -5  11       15.24       16.35      1.94 o 
   4  -5  11      210.12      211.13      3.46 o 
   5  -5  11       23.43       18.19      1.69 o 
   6  -5  11        3.86        1.13      1.36 o 
   7  -5  11        1.92        1.06      1.80 o 
   8  -5  11       91.86       89.51      3.81 o 
   9  -5  11        0.00        0.07      1.37 o 
  10  -5  11       21.69       18.36      6.12 o 
  -8  -4  11       23.99       20.64      2.94 o 
  -7  -4  11       11.93        9.96      2.36 o 
  -6  -4  11        8.31        8.98      1.84 o 
  -5  -4  11       16.67       16.95      2.41 o 
  -4  -4  11        0.35        1.42      1.44 o 
  -3  -4  11       73.67       81.97      3.26 o 
  -2  -4  11       61.31       65.43      3.01 o 
  -1  -4  11      103.13       86.03      2.58 o 
   0  -4  11      550.25      482.16      6.97 o 
   1  -4  11        9.12        9.64      1.26 o 
   2  -4  11      440.70      419.45      5.75 o 
   3  -4  11      146.67      145.93      2.99 o 
   4  -4  11       45.98       44.69      2.64 o 
   5  -4  11       13.45       15.90      1.72 o 
   6  -4  11       12.04       14.97      1.60 o 
   7  -4  11        6.00        5.09      1.36 o 
   8  -4  11      179.23      175.47      4.92 o 
   9  -4  11        2.55        2.50      1.48 o 
  10  -4  11       43.57       44.01      4.91 o 
  -8  -3  11        0.17       -0.75      2.02 o 
  -7  -3  11       43.86       41.96      3.57 o 
  -6  -3  11        0.53        0.29      1.25 o 
  -5  -3  11      245.39      250.12      5.97 o 
  -4  -3  11      146.81      148.81      5.13 o 
  -3  -3  11      108.02      112.94      3.66 o 
  -2  -3  11       12.45       15.61      1.84 o 
  -1  -3  11       12.95        9.54      1.30 o 
   0  -3  11      495.48      495.16      6.53 o 
   1  -3  11       77.13       67.47      2.17 o 
   2  -3  11       31.18       27.85      1.34 o 
   3  -3  11       32.34       28.44      1.41 o 
   4  -3  11       10.42        8.69      0.94 o 
   5  -3  11      124.10      102.53      3.14 o 
   6  -3  11       38.47       33.51      2.02 o 
   7  -3  11       72.02       73.15      3.02 o 
   8  -3  11        1.15        1.23      1.12 o 
   9  -3  11       69.37       67.61      3.37 o 
  10  -3  11       56.25       56.10      3.38 o 
  11  -3  11       24.31       20.25      4.21 o 
  -8  -2  11       19.52       17.19      2.82 o 
  -7  -2  11       12.08        9.63      2.41 o 
  -6  -2  11        1.17        3.13      1.44 o 
  -5  -2  11       79.49       80.78      4.45 o 
  -4  -2  11       10.20        9.91      1.45 o 
  -3  -2  11        0.02       -1.15      1.15 o 
  -2  -2  11        2.00        0.34      1.09 o 
  -1  -2  11        4.32        3.47      1.00 o 
   0  -2  11     1061.89      994.78     10.26 o 
   1  -2  11      262.91      263.52      3.93 o 
   2  -2  11       62.23       76.44      1.77 o 
   3  -2  11      223.68      229.99      3.56 o 
   4  -2  11      103.29       96.33      2.61 o 
   5  -2  11        0.31        2.75      1.01 o 
   6  -2  11       86.85       89.04      3.35 o 
   7  -2  11        2.58        3.50      1.10 o 
   8  -2  11        0.90        0.07      1.00 o 
   9  -2  11        5.78        4.35      1.37 o 
  10  -2  11       61.09       61.26      3.24 o 
  11  -2  11       34.32       38.02      3.58 o 
  -9  -1  11       24.06       28.24      3.40 o 
  -8  -1  11        6.91        6.30      2.23 o 
  -7  -1  11       77.59       89.59      3.89 o 
  -6  -1  11       27.38       32.06      2.61 o 
  -5  -1  11       41.78       49.37      3.01 o 
  -4  -1  11       41.00       35.41      2.18 o 
  -3  -1  11        7.17        8.31      1.33 o 
  -2  -1  11      471.99      436.61      6.95 o 
  -1  -1  11       35.24       34.66      1.72 o 
   0  -1  11       49.81       42.34      1.69 o 
   1  -1  11      147.47      152.04      2.50 o 
   2  -1  11       51.91       46.46      1.48 o 
   3  -1  11      283.37      281.57      4.51 o 
   4  -1  11        4.39        2.16      0.89 o 
   5  -1  11       63.26       63.45      2.10 o 
   6  -1  11       37.26       34.20      2.30 o 
   7  -1  11        9.46       10.75      1.53 o 
   8  -1  11        0.49        0.58      0.93 o 
   9  -1  11        2.46        3.74      1.55 o 
  10  -1  11        0.16        2.56      1.33 o 
  11  -1  11        4.24        6.74      2.14 o 
  12  -1  11        0.46       -0.90      3.66 o 
  -9   0  11       39.75       51.69      4.31 o 
  -8   0  11        3.14       -0.40      1.89 o 
  -7   0  11        6.30        6.26      2.69 o 
  -6   0  11       10.61       12.97      2.03 o 
  -5   0  11       11.61       12.17      1.74 o 
  -4   0  11       30.34       32.59      2.09 o 
  -3   0  11      582.51      542.83      8.09 o 
  -2   0  11       44.02       43.05      1.81 o 
  -1   0  11      211.74      204.27      3.38 o 
   0   0  11       46.50       40.49      1.79 o 
   1   0  11      136.76      148.36      2.43 o 
   2   0  11      448.61      440.54      4.67 o 
   3   0  11      444.25      438.89      5.46 o 
   4   0  11     1876.90     1947.03     19.14 o 
   5   0  11       67.69       74.40      2.19 o 
   6   0  11       12.87       13.42      1.52 o 
   7   0  11       17.87       20.36      2.25 o 
   8   0  11       60.99       54.47      3.67 o 
   9   0  11       15.14       15.33      1.67 o 
  10   0  11        6.00        5.01      1.30 o 
  11   0  11       38.84       41.10      3.22 o 
  12   0  11       38.31       32.43      5.20 o 
  -8   1  11       12.18        9.42      2.58 o 
  -7   1  11        6.94        2.00      1.96 o 
  -6   1  11      154.81      160.11      4.75 o 
  -5   1  11        0.16        1.83      1.15 o 
  -4   1  11       27.00       27.19      1.94 o 
  -3   1  11        6.95        6.27      1.26 o 
  -2   1  11        1.57        1.39      0.79 o 
  -1   1  11      199.86      201.27      3.32 o 
   0   1  11       15.73       10.14      0.87 o 
   1   1  11       33.17       29.10      1.23 o 
   2   1  11        7.72        5.44      0.72 o 
   3   1  11      118.81      137.13      2.17 o 
   4   1  11     1443.18     1432.44     14.07 o 
   5   1  11       98.20       94.47      2.68 o 
   6   1  11        0.49        0.68      0.77 o 
   7   1  11      110.87      106.38      3.27 o 
   8   1  11      198.46      195.50      4.80 o 
   9   1  11       42.31       46.12      4.04 o 
  10   1  11       14.81       11.13      2.10 o 
  11   1  11       19.59       14.70      2.07 o 
  12   1  11        7.85        1.33      2.56 o 
  -8   2  11       18.15       24.08      5.71 o 
  -7   2  11        0.11       -1.10      1.79 o 
  -6   2  11       15.17       18.29      2.34 o 
  -5   2  11        3.91        5.04      2.53 o 
  -4   2  11       57.27       49.60      2.46 o 
  -3   2  11        6.00        3.17      0.92 o 
  -2   2  11      190.17      181.58      3.32 o 
  -1   2  11       35.68       30.73      1.46 o 
   0   2  11      156.10      161.58      2.67 o 
   1   2  11      323.45      318.71      4.17 o 
   2   2  11      172.50      179.04      2.83 o 
   3   2  11      109.36      124.48      2.40 o 
   4   2  11      354.94      324.57      4.97 o 
   5   2  11       51.99       59.81      3.30 o 
   6   2  11       71.13       75.86      2.87 o 
   7   2  11      591.23      565.72     11.47 o 
   8   2  11       48.52       49.63      2.86 o 
   9   2  11       22.16       24.53      2.32 o 
  10   2  11       13.92       12.14      2.66 o 
  11   2  11       58.01       49.48      4.29 o 
  12   2  11       74.14       79.43      5.29 o 
  -8   3  11       14.17       13.99      3.30 o 
  -7   3  11       34.87       34.85      3.03 o 
  -6   3  11       63.53       68.31      3.64 o 
  -5   3  11       26.58       33.42      2.93 o 
  -4   3  11        0.55        1.00      1.43 o 
  -3   3  11      206.72      197.79      3.45 o 
  -2   3  11       60.55       61.88      2.06 o 
  -1   3  11       46.12       37.14      1.56 o 
   0   3  11        1.08        1.67      0.72 o 
   1   3  11       33.03       25.90      1.43 o 
   2   3  11      132.13      119.99      2.49 o 
   3   3  11       17.31       19.47      1.57 o 
   4   3  11      169.70      169.00      2.97 o 
   5   3  11      814.90      798.93     12.58 o 
   6   3  11       36.01       28.42      2.03 o 
   7   3  11      156.23      144.35      5.33 o 
   8   3  11      179.40      168.45      4.99 o 
   9   3  11       83.12       73.86      5.52 o 
  10   3  11        1.62        2.61      1.24 o 
  11   3  11       27.99       33.72      2.52 o 
  12   3  11       31.48       28.98      3.57 o 
  -8   4  11       56.42       72.67      4.43 o 
  -7   4  11       52.18       58.02      3.74 o 
  -6   4  11        0.03       -1.21      1.28 o 
  -5   4  11        9.43        7.22      1.26 o 
  -4   4  11       27.59       18.34      1.64 o 
  -3   4  11       63.39       51.84      2.06 o 
  -2   4  11      159.77      155.99      4.34 o 
  -1   4  11        5.76        2.74      0.80 o 
   0   4  11      212.27      199.14      3.59 o 
   1   4  11      371.84      361.75      5.75 o 
   2   4  11      717.35      727.39      8.27 o 
   3   4  11      296.44      277.57      5.17 o 
   4   4  11      605.43      571.46      8.41 o 
   5   4  11      340.09      325.12      9.67 o 
   6   4  11      622.55      579.63      9.74 o 
   7   4  11      219.00      207.11      6.32 o 
   8   4  11      208.74      200.87      7.79 o 
   9   4  11        7.11        8.43      1.45 o 
  10   4  11       21.16       22.29      2.02 o 
  11   4  11       36.49       36.32      2.39 o 
  12   4  11       33.02       39.06      6.63 o 
  -8   5  11        0.15        4.94      2.25 o 
  -7   5  11       95.30      103.99      4.27 o 
  -6   5  11       63.12       67.65      3.55 o 
  -5   5  11       27.64       38.40      3.58 o 
  -4   5  11       98.78       84.13      5.81 o 
  -3   5  11        1.04       -0.20      0.97 o 
  -2   5  11        2.34        1.48      0.94 o 
  -1   5  11      449.99      408.29      7.02 o 
   0   5  11       23.31       19.13      1.39 o 
   1   5  11     1211.95     1172.59     12.75 o 
   2   5  11      247.50      236.69      4.28 o 
   3   5  11      209.01      215.20      5.90 o 
   4   5  11      701.73      672.86     13.99 o 
   5   5  11       76.75       77.20      2.87 o 
   6   5  11      187.80      158.75      4.07 o 
   7   5  11      177.66      190.29      4.50 o 
   8   5  11        7.33        5.33      1.21 o 
   9   5  11        8.99        7.91      1.36 o 
  10   5  11        8.25       11.31      2.62 o 
  11   5  11        1.12        3.44      1.09 o 
  12   5  11        2.56        1.17      1.12 o 
  -8   6  11        0.56        1.46      3.41 o 
  -7   6  11        2.14       -0.23      2.29 o 
  -6   6  11      104.77      103.93      7.48 o 
  -5   6  11       21.14       20.72      2.51 o 
  -4   6  11        0.79        2.93      1.97 o 
  -3   6  11        5.53        5.23      1.55 o 
  -2   6  11      121.27      106.84      3.82 o 
  -1   6  11      137.02      122.30      5.36 o 
   0   6  11     1058.31      912.00     10.42 o 
   1   6  11       64.48       55.12      1.94 o 
   2   6  11      943.92      878.01     10.44 o 
   3   6  11      322.96      283.04      6.25 o 
   4   6  11      627.37      595.48     12.84 o 
   5   6  11       28.57       30.86      2.09 o 
   6   6  11       15.95       17.37      1.62 o 
   7   6  11      104.55      100.99      3.16 o 
   8   6  11        0.40        0.98      0.95 o 
   9   6  11        1.91        1.19      3.22 o 
  10   6  11       20.09       21.88      1.92 o 
  11   6  11       12.78       15.84      1.66 o 
  12   6  11      133.20      152.51      4.26 o 
  -7   7  11        0.51        4.70      2.77 o 
  -6   7  11       14.68       26.29      6.53 o 
  -5   7  11        8.29       14.81      3.20 o 
  -4   7  11       38.04       31.78      4.64 o 
  -3   7  11        0.12       -0.63      1.80 o 
  -2   7  11       36.57       28.39      2.38 o 
  -1   7  11      278.30      243.12      5.20 o 
   0   7  11     1190.79     1078.53     13.05 o 
   1   7  11        8.08        8.93      1.14 o 
   2   7  11        0.01        2.15      1.50 o 
   3   7  11      194.93      167.80      6.40 o 
   4   7  11       26.49       19.20      3.35 o 
   5   7  11       23.04       24.22      2.65 o 
   6   7  11       67.19       55.54      2.47 o 
   7   7  11      463.84      475.56      8.40 o 
   8   7  11      139.24      127.95      3.57 o 
   9   7  11       68.38       64.64      3.71 o 
  10   7  11       13.95       15.05      1.62 o 
  11   7  11       89.51       98.27      3.53 o 
  12   7  11        0.00        0.22      2.70 o 
  -7   8  11       57.72       59.96      7.14 o 
  -6   8  11        6.28        2.49      2.75 o 
  -5   8  11        1.67        4.28      3.55 o 
  -4   8  11       32.80       27.93      4.50 o 
  -3   8  11       39.15       40.51      2.76 o 
  -2   8  11      119.73      112.38      4.05 o 
  -1   8  11       19.01       22.95      2.28 o 
   0   8  11       53.25       54.74      2.61 o 
   1   8  11       50.24       40.53      2.13 o 
   2   8  11      346.42      309.24      6.92 o 
   3   8  11       53.29       53.57      3.07 o 
   4   8  11      159.62      171.08      6.03 o 
   5   8  11       45.17       34.54      3.15 o 
   6   8  11       91.37       71.53      7.89 o 
   7   8  11       36.51       27.24      1.89 o 
   8   8  11       37.69       41.19      2.36 o 
   9   8  11       26.14       27.07      1.90 o 
  10   8  11      157.72      169.59      4.54 o 
  11   8  11        9.92       10.50      2.33 o 
  12   8  11       14.10       14.97      2.45 o 
  -6   9  11        5.38        6.32      4.11 o 
  -5   9  11      194.11      212.86     10.52 o 
  -4   9  11        3.28        0.70      3.09 o 
  -3   9  11       83.06       71.02      3.98 o 
  -2   9  11       94.69      107.67      4.59 o 
  -1   9  11        3.59        4.85      2.41 o 
   0   9  11      148.11      126.84      4.03 o 
   1   9  11       93.34       89.98      2.77 o 
   2   9  11       87.48       72.43      3.42 o 
   3   9  11      106.60      106.06      3.97 o 
   4   9  11      166.15      136.41      5.46 o 
   5   9  11       30.37       29.19      3.05 o 
   6   9  11       41.46       37.26      3.30 o 
   7   9  11      245.90      238.99      7.27 o 
   8   9  11       86.33       85.00      3.03 o 
   9   9  11       90.17       92.77      3.04 o 
  10   9  11       15.65       15.72      1.67 o 
  11   9  11       24.35       23.20      3.00 o 
  12   9  11       33.32       42.56      3.44 o 
  -6  10  11       87.01      107.40      8.36 o 
  -5  10  11      127.96      127.63      8.29 o 
  -4  10  11       43.60       52.22      5.91 o 
  -3  10  11      123.52      140.41      9.54 o 
  -2  10  11       63.27       63.33      3.83 o 
  -1  10  11       13.18       16.03      2.54 o 
   0  10  11        0.40       -1.39      1.39 o 
   1  10  11       26.63       24.90      3.34 o 
   2  10  11        0.05       -1.09      1.50 o 
   3  10  11      609.16      535.24     18.20 o 
   4  10  11       10.18        1.92      3.31 o 
   5  10  11       82.06       79.66      6.50 o 
   6  10  11        9.01        7.58      2.12 o 
   7  10  11        3.73        4.04      2.21 o 
   8  10  11       87.36       94.78      4.65 o 
   9  10  11        0.02       -0.94      1.72 o 
  10  10  11        6.95        7.87      1.29 o 
  11  10  11       37.65       52.24      3.84 o 
  12  10  11       30.09       32.93      3.20 o 
  -5  11  11       52.22       57.01      6.40 o 
  -4  11  11        1.91        5.63      3.39 o 
  -3  11  11       35.00       33.59      3.38 o 
  -2  11  11       19.89       22.75      2.98 o 
  -1  11  11        0.53        1.41      1.64 o 
   0  11  11       17.55       22.21      2.75 o 
   1  11  11       33.96       36.31      3.06 o 
   2  11  11       32.68       31.13      2.89 o 
   3  11  11      103.10      110.22      5.40 o 
   4  11  11       84.79       75.50      4.52 o 
   5  11  11       26.36       23.13      3.07 o 
   6  11  11       46.65       42.43      4.98 o 
   7  11  11      135.28      117.86      5.26 o 
   8  11  11       11.78        7.86      2.20 o 
   9  11  11        5.37        7.57      2.23 o 
  10  11  11        0.93        3.64      2.17 o 
  11  11  11       57.55       72.43      4.67 o 
  -5  12  11        0.48       -1.33      3.38 o 
  -4  12  11       39.64       44.96      5.83 o 
  -3  12  11      102.07      111.54      5.20 o 
  -2  12  11       59.91       64.99      4.95 o 
  -1  12  11      122.53      125.48      4.41 o 
   0  12  11      165.89      157.71      6.85 o 
   1  12  11        7.90        5.46      2.35 o 
   2  12  11       38.91       41.67      3.30 o 
   3  12  11       31.58       39.11      3.93 o 
   4  12  11       64.19       72.22      8.75 o 
   5  12  11       38.91       37.44      3.75 o 
   6  12  11        1.35       -0.81      1.76 o 
   7  12  11        4.84       -0.40      2.94 o 
   8  12  11       97.39       98.11      6.11 o 
   9  12  11        9.49       10.92      2.84 o 
  10  12  11        0.26        3.92      2.30 o 
  11  12  11       15.44       10.90      2.61 o 
  -4  13  11       11.23       12.32      4.33 o 
  -3  13  11       20.29       20.25      3.08 o 
  -2  13  11       66.25       64.14      4.29 o 
  -1  13  11        4.62        2.02      2.01 o 
   0  13  11       61.75       57.26      5.00 o 
   1  13  11       45.08       40.07      6.33 o 
   2  13  11        4.82        6.68      2.19 o 
   3  13  11       58.32       58.15      4.82 o 
   4  13  11       99.29       97.54      6.08 o 
   5  13  11       12.26       14.98      3.08 o 
   6  13  11        8.63       12.24      6.35 o 
   7  13  11        0.85        2.12      2.58 o 
   8  13  11       36.32       34.68      4.50 o 
   9  13  11      424.42      443.27     14.46 o 
  10  13  11       38.57       44.39      4.49 o 
  -3  14  11       23.38       27.42      3.37 o 
  -2  14  11        9.33        9.69      2.55 o 
  -1  14  11        3.10       -3.08      3.40 o 
   0  14  11      145.13      137.39      9.32 o 
   1  14  11       28.43       31.26      8.74 o 
   2  14  11        0.75        1.52      1.99 o 
   3  14  11      145.35      148.65      6.97 o 
   4  14  11       23.93       25.73      3.78 o 
   5  14  11        8.93        9.69      3.75 o 
   6  14  11       36.70       36.77      5.02 o 
   7  14  11       57.48       57.83      5.86 o 
   8  14  11        3.54        2.52      2.70 o 
   9  14  11      308.09      328.73     12.36 o 
  10  14  11       56.08       65.92      5.37 o 
  -2  15  11        1.92        3.81      4.18 o 
  -1  15  11       19.42       15.42      4.77 o 
   0  15  11        3.03        9.44      4.33 o 
   1  15  11       19.64       17.06      5.06 o 
   2  15  11       34.62       45.41      6.66 o 
   3  15  11      105.82      112.23      8.50 o 
   4  15  11        2.18        3.26      3.30 o 
   5  15  11        8.63        7.13      3.87 o 
   6  15  11       40.27       52.95      6.08 o 
   7  15  11      105.39      128.77      8.20 o 
   8  15  11      114.34      118.36      7.64 o 
   9  15  11       19.08       15.53      3.79 o 
   0  16  11       27.22       28.30      5.72 o 
   1  16  11       14.86        6.59      4.82 o 
   2  16  11        5.63        8.28      4.81 o 
   3  16  11        9.77       11.35      3.30 o 
   4  16  11      131.79      126.48      9.15 o 
   5  16  11        2.99        3.10      3.45 o 
   6  16  11       14.83       16.33      4.53 o 
   7  16  11       10.70       17.89      4.47 o 
   8  16  11      182.62      211.50     10.78 o 
   2  17  11        0.02       -1.93      4.43 o 
   3  17  11        2.20        7.99      3.87 o 
   4  17  11       59.55       45.50      6.65 o 
   5  17  11       28.48       29.88      5.84 o 
   6  17  11       22.84       29.98      5.56 o 
  -1 -12  12        3.06        4.15      5.63 o 
   0 -12  12        0.23       -0.43      2.43 o 
   1 -12  12        2.01        2.29      2.51 o 
   2 -12  12       23.60       27.15      7.12 o 
  -3 -11  12       29.24       35.59      4.58 o 
  -2 -11  12        3.26       -3.10      4.36 o 
  -1 -11  12        1.00       -1.21      3.67 o 
   0 -11  12       16.19       13.11      3.15 o 
   1 -11  12        0.21        7.55      2.63 o 
   2 -11  12       22.23       25.63      3.53 o 
   3 -11  12       12.58       16.99      2.87 o 
   4 -11  12       50.73       54.02      5.16 o 
  -5 -10  12        4.52        1.67      2.99 o 
  -4 -10  12      103.18      122.33      6.97 o 
  -3 -10  12       63.05       79.81      5.98 o 
  -2 -10  12        0.65       -1.27      4.79 o 
  -1 -10  12        7.10        2.45      2.75 o 
   0 -10  12       53.41       65.55      5.16 o 
   1 -10  12        2.48        3.21      2.98 o 
   2 -10  12        5.47        4.77      2.19 o 
   3 -10  12        5.57        4.83      2.28 o 
   4 -10  12       66.68       73.65      3.85 o 
   5 -10  12      122.27      122.49      6.31 o 
   6 -10  12        4.64        4.08      2.07 o 
  -5  -9  12        7.31        7.71      3.11 o 
  -4  -9  12       39.89       40.24      4.66 o 
  -3  -9  12       45.84       54.27      5.17 o 
  -2  -9  12       19.35       21.14      3.67 o 
  -1  -9  12       11.42       12.09      2.35 o 
   0  -9  12        7.37        4.07      2.43 o 
   1  -9  12        3.79        4.86      2.34 o 
   2  -9  12       15.98       18.31      2.40 o 
   3  -9  12      133.86      133.53      4.77 o 
   4  -9  12       39.80       41.30      2.96 o 
   5  -9  12      310.85      309.92      9.77 o 
   6  -9  12        0.47        3.74      2.08 o 
   7  -9  12        2.59        5.36      2.37 o 
  -6  -8  12       15.25        8.05      3.19 o 
  -5  -8  12        5.28        5.51      2.98 o 
  -4  -8  12       11.53        4.96      2.85 o 
  -3  -8  12       15.41       15.45      2.98 o 
  -2  -8  12       36.54       38.83      3.48 o 
  -1  -8  12       62.05       65.80      3.91 o 
   0  -8  12       81.25       75.73      4.03 o 
   1  -8  12       31.82       29.41      2.67 o 
   2  -8  12       87.12       88.16      3.88 o 
   3  -8  12       17.55       17.34      2.72 o 
   4  -8  12        0.01        0.26      1.49 o 
   5  -8  12       38.95       44.63      4.48 o 
   6  -8  12      182.53      187.38      9.75 o 
   7  -8  12        2.01        2.99      2.51 o 
   8  -8  12       20.90       17.83     10.29 o 
  -7  -7  12       15.06       10.23      3.91 o 
  -6  -7  12       39.22       39.56      4.70 o 
  -5  -7  12        0.36       -2.34      2.48 o 
  -4  -7  12        0.00       -0.65      2.52 o 
  -3  -7  12        0.21       -0.75      1.38 o 
  -2  -7  12       77.39       77.23      3.55 o 
  -1  -7  12      221.33      205.63      6.18 o 
   0  -7  12       13.70       15.24      1.73 o 
   1  -7  12      118.40      117.00      3.66 o 
   2  -7  12      143.22      125.79      4.45 o 
   3  -7  12        6.19        2.47      1.58 o 
   4  -7  12       23.64       25.05      2.31 o 
   5  -7  12        7.92        4.78      1.88 o 
   6  -7  12       16.64       16.27      2.98 o 
   7  -7  12        0.35       -0.81      1.84 o 
   8  -7  12       61.91       61.89      6.61 o 
  -7  -6  12        0.38        0.92      4.18 o 
  -6  -6  12        0.03        3.11      2.74 o 
  -5  -6  12       47.98       43.24      4.57 o 
  -4  -6  12       56.80       57.33      8.39 o 
  -3  -6  12        4.17        6.81      1.72 o 
  -2  -6  12        1.85        0.81      1.26 o 
  -1  -6  12        0.00       -0.90      1.60 o 
   0  -6  12       14.61       13.45      1.68 o 
   1  -6  12        2.02        3.13      1.27 o 
   2  -6  12       29.75       26.10      2.55 o 
   3  -6  12        0.80        0.49      1.39 o 
   4  -6  12      284.09      291.69      6.38 o 
   5  -6  12       32.16       30.26      2.66 o 
   6  -6  12        2.52        2.30      1.44 o 
   7  -6  12       29.48       32.79      4.93 o 
   8  -6  12      128.20      140.04      4.86 o 
   9  -6  12      103.63      116.20      5.49 o 
  -7  -5  12        0.11       -0.71      2.60 o 
  -6  -5  12        0.79        2.91      4.29 o 
  -5  -5  12       48.51       42.01      5.31 o 
  -4  -5  12      372.02      372.76      9.03 o 
  -3  -5  12      281.71      288.40      6.43 o 
  -2  -5  12      163.44      161.33      4.75 o 
  -1  -5  12       43.50       54.74      3.03 o 
   0  -5  12       22.80       24.95      2.03 o 
   1  -5  12        0.07        0.76      1.12 o 
   2  -5  12        3.57        4.63      1.33 o 
   3  -5  12       13.08       14.81      1.90 o 
   4  -5  12       94.14       92.13      2.64 o 
   5  -5  12        0.53        2.01      1.23 o 
   6  -5  12        6.91        6.72      1.95 o 
   7  -5  12       63.69       69.10      3.51 o 
   8  -5  12      165.68      165.68     10.36 o 
   9  -5  12       14.40       11.40      1.98 o 
  10  -5  12        0.63       -0.52      2.29 o 
  -8  -4  12        3.86        0.18      2.23 o 
  -7  -4  12        6.46        8.16      4.67 o 
  -6  -4  12       76.46       72.66      5.51 o 
  -5  -4  12       51.13       46.26      3.65 o 
  -4  -4  12        5.47        4.62      1.60 o 
  -3  -4  12      236.05      223.23      5.46 o 
  -2  -4  12       46.75       35.06      2.84 o 
  -1  -4  12        5.51        2.85      1.15 o 
   0  -4  12       18.85       15.34      1.75 o 
   1  -4  12      499.33      458.80      7.01 o 
   2  -4  12      242.24      253.22      5.16 o 
   3  -4  12      461.87      464.03      6.75 o 
   4  -4  12       92.80       88.54      2.35 o 
   5  -4  12       30.71       28.22      1.97 o 
   6  -4  12       34.40       40.35      2.36 o 
   7  -4  12      256.83      256.80      5.27 o 
   8  -4  12       85.38       82.59      3.64 o 
   9  -4  12       68.26       69.95      3.45 o 
  10  -4  12        0.95        2.46      1.92 o 
  -8  -3  12        0.13       -1.84      1.84 o 
  -7  -3  12        1.29       -0.76      1.94 o 
  -6  -3  12       84.84       88.87      4.73 o 
  -5  -3  12        8.38        9.09      2.15 o 
  -4  -3  12      121.27      117.15      4.01 o 
  -3  -3  12       12.08       16.14      1.94 o 
  -2  -3  12       68.90       71.00      5.09 o 
  -1  -3  12      102.80       99.84      2.86 o 
   0  -3  12        5.72       10.58      1.56 o 
   1  -3  12      504.36      478.31     11.85 o 
   2  -3  12      116.36      123.99      2.79 o 
   3  -3  12       24.84       26.69      1.58 o 
   4  -3  12      131.06      125.48      2.46 o 
   5  -3  12        2.97        2.15      1.23 o 
   6  -3  12      172.07      175.69      4.26 o 
   7  -3  12        6.21        5.31      1.39 o 
   8  -3  12       38.27       33.52      2.51 o 
   9  -3  12       34.83       33.16      2.63 o 
  10  -3  12       45.95       42.86      3.69 o 
  11  -3  12      113.67      101.15      6.34 o 
  -8  -2  12       18.15       15.81      2.91 o 
  -7  -2  12       97.36      111.67      6.32 o 
  -6  -2  12        6.00        5.66      2.21 o 
  -5  -2  12        8.03        5.62      1.67 o 
  -4  -2  12       39.79       42.43      2.92 o 
  -3  -2  12       49.14       51.11      2.88 o 
  -2  -2  12       58.37       58.85      2.96 o 
  -1  -2  12      475.09      441.25      6.55 o 
   0  -2  12      157.35      152.02      3.21 o 
   1  -2  12      309.85      313.29      4.86 o 
   2  -2  12        0.03        0.44      0.69 o 
   3  -2  12       69.27       57.52      1.92 o 
   4  -2  12       73.91       70.53      2.60 o 
   5  -2  12      369.41      360.37      6.35 o 
   6  -2  12       12.60        9.79      1.40 o 
   7  -2  12        5.10        3.74      1.20 o 
   8  -2  12        0.04        1.68      1.12 o 
   9  -2  12      106.16      105.79      4.00 o 
  10  -2  12       13.58       16.54      2.07 o 
  11  -2  12        0.27       -0.21      2.88 o 
  -8  -1  12        0.53        0.03      1.99 o 
  -7  -1  12       59.63       62.70      4.26 o 
  -6  -1  12        4.91        5.33      2.24 o 
  -5  -1  12       77.55       74.87      4.77 o 
  -4  -1  12       84.60       81.55      2.92 o 
  -3  -1  12       45.67       43.33      2.74 o 
  -2  -1  12      119.04      106.10      2.75 o 
  -1  -1  12      119.87      103.17      2.86 o 
   0  -1  12       75.82       73.87      2.28 o 
   1  -1  12       14.31        8.97      1.10 o 
   2  -1  12        0.14        0.36      0.66 o 
   3  -1  12       55.29       56.82      1.73 o 
   4  -1  12      396.55      389.61      5.35 o 
   5  -1  12        0.65        0.68      0.80 o 
   6  -1  12      270.33      264.34      6.03 o 
   7  -1  12      184.26      183.29      9.55 o 
   8  -1  12        0.90       -0.20      0.97 o 
   9  -1  12      131.12      129.37      4.01 o 
  10  -1  12       88.69       95.22      4.32 o 
  11  -1  12      107.27      108.59      6.37 o 
  -8   0  12       66.53       66.96      4.68 o 
  -7   0  12        5.06        6.17      2.20 o 
  -6   0  12       80.29       89.14      3.88 o 
  -5   0  12        2.07        3.71      1.27 o 
  -4   0  12      165.06      154.18      3.90 o 
  -3   0  12        2.44        1.17      1.04 o 
  -2   0  12       25.13       25.75      1.82 o 
  -1   0  12       24.28       23.63      2.05 o 
   0   0  12       49.13       52.54      1.83 o 
   1   0  12       23.00       25.73      1.42 o 
   2   0  12       65.66       68.92      1.93 o 
   3   0  12       90.35       96.71      2.24 o 
   4   0  12      335.34      329.51      4.68 o 
   5   0  12        1.71        1.11      0.82 o 
   6   0  12        0.46        0.19      1.06 o 
   7   0  12       47.62       47.17      2.50 o 
   8   0  12        0.97        0.37      1.33 o 
   9   0  12      177.37      174.16      5.26 o 
  10   0  12      111.13      117.75      6.27 o 
  11   0  12       13.28       11.01      3.11 o 
  12   0  12        4.34        1.42      3.66 o 
  -8   1  12       74.15       69.24      4.76 o 
  -7   1  12       31.66       35.25      5.20 o 
  -6   1  12        0.01        1.02      1.72 o 
  -5   1  12       71.84       77.82      2.94 o 
  -4   1  12       13.50       19.54      1.79 o 
  -3   1  12        0.03       -0.24      1.09 o 
  -2   1  12       84.75       75.14      2.26 o 
  -1   1  12      154.96      156.97      3.77 o 
   0   1  12      359.33      352.83      4.76 o 
   1   1  12       33.12       33.25      1.46 o 
   2   1  12      109.70       96.91      2.20 o 
   3   1  12       34.78       36.27      1.36 o 
   4   1  12      114.57      128.12      2.67 o 
   5   1  12      601.06      559.61      9.91 o 
   6   1  12        1.22        2.11      1.15 o 
   7   1  12      130.71      125.92     14.84 o 
   8   1  12       29.27       30.13      2.63 o 
   9   1  12       56.57       52.99      3.00 o 
  10   1  12        0.64        1.27      1.28 o 
  11   1  12        1.43        2.06      2.75 o 
  12   1  12        0.71        5.09      3.37 o 
  -8   2  12       24.99       27.45      3.41 o 
  -7   2  12       26.40       30.23      3.27 o 
  -6   2  12        3.09        3.56      2.34 o 
  -5   2  12      109.06      108.72      3.44 o 
  -4   2  12       28.16       31.68      2.09 o 
  -3   2  12       41.71       40.69      2.23 o 
  -2   2  12       55.13       57.38      2.09 o 
  -1   2  12      142.68      152.02      3.40 o 
   0   2  12       44.79       45.94      1.90 o 
   1   2  12       81.47       77.41      1.92 o 
   2   2  12      133.55      110.12      2.56 o 
   3   2  12       55.93       47.02      1.59 o 
   4   2  12        3.53       -0.17      1.33 o 
   5   2  12       55.64       51.26      2.60 o 
   6   2  12       44.11       45.11      2.52 o 
   7   2  12       69.14       67.20      4.62 o 
   8   2  12      146.67      138.34      4.85 o 
   9   2  12        3.70        4.47      1.56 o 
  10   2  12       10.33       10.26      1.74 o 
  11   2  12        0.08        2.58      1.43 o 
  12   2  12       26.65       23.18      3.52 o 
  -8   3  12        2.57        1.11      2.55 o 
  -7   3  12        0.29       -2.06      2.06 o 
  -6   3  12       11.25       12.59      3.54 o 
  -5   3  12       25.39       22.39      1.96 o 
  -4   3  12        5.56        7.34      1.48 o 
  -3   3  12      161.50      157.08      3.77 o 
  -2   3  12       25.33       22.84      1.50 o 
  -1   3  12      273.27      249.20      3.98 o 
   0   3  12        2.90        2.65      1.20 o 
   1   3  12      283.35      297.59      4.86 o 
   2   3  12      173.09      151.20      3.96 o 
   3   3  12       18.86       13.85      1.52 o 
   4   3  12      766.66      743.45     15.29 o 
   5   3  12       22.32       18.25      1.89 o 
   6   3  12      100.27       87.81      3.14 o 
   7   3  12      460.46      425.52      8.06 o 
   8   3  12      459.59      467.96     15.93 o 
   9   3  12       13.31       14.05      1.93 o 
  10   3  12       63.27       65.39      3.34 o 
  11   3  12       12.35       11.37      1.83 o 
  12   3  12       41.19       39.86      4.07 o 
  -8   4  12      201.66      213.22      8.90 o 
  -7   4  12       53.49       62.56      5.57 o 
  -6   4  12       70.53       64.27      5.03 o 
  -5   4  12       13.64       14.10      1.75 o 
  -4   4  12        7.63        9.67      1.56 o 
  -3   4  12       60.25       57.89      2.07 o 
  -2   4  12        7.86        4.71      1.15 o 
  -1   4  12       36.08       39.70      3.00 o 
   0   4  12      113.29      120.43      3.80 o 
   1   4  12        0.24        0.06      0.70 o 
   2   4  12       47.06       38.34      2.81 o 
   3   4  12      223.55      219.04      4.71 o 
   4   4  12       54.88       52.38      2.64 o 
   5   4  12      287.26      267.95      6.69 o 
   6   4  12      652.34      627.47     11.02 o 
   7   4  12       79.40       67.74      2.81 o 
   8   4  12       89.74       92.20      3.74 o 
   9   4  12       30.61       28.62      2.41 o 
  10   4  12        0.79        2.23      1.31 o 
  11   4  12       42.18       42.64      2.85 o 
  12   4  12        7.49       10.00      2.63 o 
  -7   5  12       11.53        8.15      2.25 o 
  -6   5  12      186.13      204.64      7.21 o 
  -5   5  12      118.20      101.79      3.75 o 
  -4   5  12        1.25        3.96      1.30 o 
  -3   5  12       96.37       92.39      3.44 o 
  -2   5  12       95.72       89.07      4.76 o 
  -1   5  12        7.56        2.86      1.55 o 
   0   5  12      102.77       96.36      2.83 o 
   1   5  12      343.03      298.75      4.63 o 
   2   5  12        0.00        0.71      0.80 o 
   3   5  12      541.74      519.24     12.32 o 
   4   5  12      176.50      165.22      5.83 o 
   5   5  12       22.02       16.07      1.72 o 
   6   5  12      537.57      523.56      9.28 o 
   7   5  12       41.06       38.26      3.44 o 
   8   5  12       17.62       20.30      1.94 o 
   9   5  12       42.01       46.25      2.68 o 
  10   5  12        3.68        4.24      1.38 o 
  11   5  12       65.53       64.32      3.37 o 
  12   5  12        1.66        1.69      2.07 o 
  -7   6  12        4.83       -3.43      3.43 o 
  -6   6  12       23.11       27.58      5.17 o 
  -5   6  12      523.01      506.19     17.51 o 
  -4   6  12       22.97       23.19      3.03 o 
  -3   6  12        1.89        2.60      1.62 o 
  -2   6  12       44.48       45.75      2.92 o 
  -1   6  12      346.18      268.91      6.24 o 
   0   6  12        1.64       -0.65      0.94 o 
   1   6  12        2.65        3.40      1.07 o 
   2   6  12       41.13       43.20      1.85 o 
   3   6  12      172.51      173.95      4.92 o 
   4   6  12      159.73      152.17      5.69 o 
   5   6  12      190.53      179.30      6.17 o 
   6   6  12       18.95       10.04      1.49 o 
   7   6  12       36.61       33.15      2.12 o 
   8   6  12       19.50       13.76      1.85 o 
   9   6  12       44.13       40.66      2.53 o 
  10   6  12       65.30       69.75      3.21 o 
  11   6  12      314.32      340.46      7.09 o 
  12   6  12        5.59        6.05      1.56 o 
  -7   7  12        3.83        7.02      4.19 o 
  -6   7  12        2.86        0.88      3.88 o 
  -5   7  12       44.73       49.41      6.09 o 
  -4   7  12        1.07       -2.68      2.68 o 
  -3   7  12       36.21       37.32      2.67 o 
  -2   7  12      592.20      541.12     10.10 o 
  -1   7  12       10.46        4.18      1.67 o 
   0   7  12       21.55       19.62      2.54 o 
   1   7  12       67.20       64.22      2.98 o 
   2   7  12       73.04       67.95      3.43 o 
   3   7  12      208.45      202.93      5.34 o 
   4   7  12      636.33      564.53     15.37 o 
   5   7  12        9.44       10.64      2.24 o 
   6   7  12       35.94       24.97      3.40 o 
   7   7  12        5.10        3.68      1.51 o 
   8   7  12      410.39      399.79      7.68 o 
   9   7  12       77.43       74.04      4.43 o 
  10   7  12        0.66        2.64      1.27 o 
  11   7  12        0.80        0.73      2.30 o 
  12   7  12        3.25        1.45      1.21 o 
  -6   8  12       44.84       56.32      6.78 o 
  -5   8  12        1.71        5.49      3.52 o 
  -4   8  12        0.13       -0.98      3.03 o 
  -3   8  12       23.89       31.11      2.53 o 
  -2   8  12       79.86       74.95      3.49 o 
  -1   8  12        2.62        2.09      1.59 o 
   0   8  12       18.37       16.97      2.08 o 
   1   8  12       35.72       33.73      2.02 o 
   2   8  12       31.14       23.46      2.40 o 
   3   8  12       26.43       32.05      3.45 o 
   4   8  12      346.63      329.28     14.43 o 
   5   8  12      212.35      171.70      6.12 o 
   6   8  12        0.48        0.93      1.78 o 
   7   8  12        0.49        2.30      1.14 o 
   8   8  12       16.27       17.06      2.92 o 
   9   8  12      141.85      136.16      6.26 o 
  10   8  12       66.97       31.79      3.12 o 
  11   8  12        0.03       -3.06      3.08 o 
  12   8  12        4.51        4.96      3.63 o 
  -6   9  12       37.36       56.45      6.77 o 
  -5   9  12        1.59        6.93      3.90 o 
  -4   9  12        6.55        6.47      3.49 o 
  -3   9  12       16.97       16.01      2.55 o 
  -2   9  12       33.00       26.60      2.56 o 
  -1   9  12        8.45        6.53      1.80 o 
   0   9  12      164.22      152.84      4.64 o 
   1   9  12        8.49       13.04      1.97 o 
   2   9  12        1.80        0.84      1.58 o 
   3   9  12      188.46      167.75      5.02 o 
   4   9  12       16.00       14.37      2.61 o 
   5   9  12        4.79        3.16      2.69 o 
   6   9  12       82.06       80.41      5.54 o 
   7   9  12        0.63        1.72      1.80 o 
   8   9  12        7.15        7.90      2.11 o 
   9   9  12       11.56        8.21      1.46 o 
  10   9  12      159.49      151.22      6.89 o 
  11   9  12       50.35       48.46      2.75 o 
  12   9  12        6.12        4.89      1.92 o 
  -5  10  12       11.48        9.84      3.93 o 
  -4  10  12       30.62       33.33      5.05 o 
  -3  10  12       14.53       20.13      3.80 o 
  -2  10  12       26.08       25.36      2.97 o 
  -1  10  12       32.93       28.19      2.56 o 
   0  10  12        0.17        1.14      1.46 o 
   1  10  12      119.24      112.39      6.26 o 
   2  10  12       30.12       28.49      2.90 o 
   3  10  12        0.12        2.81      1.78 o 
   4  10  12      208.64      197.54      9.47 o 
   5  10  12       68.15       64.52      4.22 o 
   6  10  12       30.55       31.63      3.36 o 
   7  10  12       31.36       32.93      3.33 o 
   8  10  12       45.12       43.74      3.67 o 
   9  10  12       68.31       84.45      5.31 o 
  10  10  12       15.11       21.99      3.39 o 
  11  10  12       74.72       74.46      3.17 o 
  12  10  12        2.56        1.78      1.98 o 
  -4  11  12        2.28       -0.28      3.33 o 
  -3  11  12       31.15       32.83      3.41 o 
  -2  11  12        1.59        1.30      2.44 o 
  -1  11  12       35.79       42.57      4.25 o 
   0  11  12       11.21        9.19      1.78 o 
   1  11  12       38.96       36.21      3.13 o 
   2  11  12       42.55       49.21      3.48 o 
   3  11  12        1.21        0.95      1.70 o 
   4  11  12       22.59       20.50      3.39 o 
   5  11  12       18.86       21.86      3.12 o 
   6  11  12        8.78        8.18      2.33 o 
   7  11  12        2.53        1.14      4.73 o 
   8  11  12        0.38        1.05      3.20 o 
   9  11  12        0.77        2.76      2.24 o 
  10  11  12       65.72       61.13      4.69 o 
  11  11  12       11.38        8.31      2.54 o 
  -4  12  12       14.02        5.64      3.69 o 
  -3  12  12       10.22       12.13      2.88 o 
  -2  12  12       62.94       73.37      4.40 o 
  -1  12  12       29.02       30.18      3.75 o 
   0  12  12        1.48        3.07      2.60 o 
   1  12  12       59.28       48.67      4.54 o 
   2  12  12       97.13       88.11      9.62 o 
   3  12  12        7.96       11.03      2.30 o 
   4  12  12        4.41        2.35      2.31 o 
   5  12  12        0.07        0.85      3.42 o 
   6  12  12        0.49       -2.83      2.83 o 
   7  12  12        1.76        4.32      2.18 o 
   8  12  12        0.47       -0.10      2.32 o 
   9  12  12       33.81       34.88      4.28 o 
  10  12  12      166.69      182.34      8.07 o 
  11  12  12        5.22        5.04      2.44 o 
  -3  13  12       15.38       16.08      6.28 o 
  -2  13  12       21.78       23.45      3.16 o 
  -1  13  12        5.19        8.79      3.94 o 
   0  13  12       96.20       96.76     19.26 o 
   1  13  12       23.78       30.36      4.15 o 
   2  13  12       18.36       13.49      2.57 o 
   3  13  12      283.04      300.59      7.90 o 
   4  13  12       12.70       11.59      2.87 o 
   5  13  12       14.85       13.66      3.04 o 
   6  13  12        0.55       -2.00      2.31 o 
   7  13  12        8.76       12.12      3.38 o 
   8  13  12      369.32      369.04     13.29 o 
   9  13  12        0.14        0.09      2.45 o 
  10  13  12       91.31      106.09      6.40 o 
  -2  14  12       72.79       87.26      7.53 o 
  -1  14  12       11.40       11.83      4.54 o 
   0  14  12      110.98      115.44      8.67 o 
   1  14  12        0.29        1.29      3.99 o 
   2  14  12        0.29        5.19      4.28 o 
   3  14  12       14.08       14.91      5.20 o 
   4  14  12       39.23       34.92      5.36 o 
   5  14  12      147.73      145.14      8.82 o 
   6  14  12       32.33       35.15      5.16 o 
   7  14  12       47.09       49.95      5.63 o 
   8  14  12      121.61      126.40      7.51 o 
   9  14  12      144.79      144.00      7.91 o 
  10  14  12       78.68       74.16      5.82 o 
  -1  15  12        0.01       -1.06      3.64 o 
   0  15  12       23.35       18.15      4.94 o 
   1  15  12        0.33        3.02      4.41 o 
   2  15  12      218.37      230.73     12.09 o 
   3  15  12        2.02        3.75      2.70 o 
   4  15  12       55.12       50.93      6.58 o 
   5  15  12        0.13        1.61      3.28 o 
   6  15  12      255.99      284.75     12.71 o 
   7  15  12       22.96       26.58      4.77 o 
   8  15  12        6.51        4.76      3.26 o 
   9  15  12        4.89        2.17      2.66 o 
   0  16  12       33.31       33.03      6.06 o 
   1  16  12        4.37        0.20      4.04 o 
   2  16  12       36.62       57.89      7.43 o 
   3  16  12       80.66       76.70      8.34 o 
   4  16  12        0.95       -0.18      3.39 o 
   5  16  12      106.15      107.86      8.54 o 
   6  16  12       10.43        9.22      3.74 o 
   7  16  12        0.06       -2.76      2.96 o 
   3  17  12       47.22       43.24      7.05 o 
   4  17  12        4.15        0.89      3.61 o 
   5  17  12        0.33        6.64      4.26 o 
  -2 -11  13        0.57        1.63      4.82 o 
  -1 -11  13        0.58       -2.40      2.40 o 
   0 -11  13       16.06       15.55      6.24 o 
   1 -11  13        8.38        8.33      2.77 o 
   2 -11  13       14.05       15.04      3.11 o 
   3 -11  13        2.41        1.88      1.87 o 
  -3 -10  13        2.00        8.48      3.24 o 
  -2 -10  13        4.04        6.09      4.27 o 
  -1 -10  13        0.01        0.22      2.55 o 
   0 -10  13       28.99       36.19      4.19 o 
   1 -10  13        5.14        3.23      2.45 o 
   2 -10  13       11.70       15.20      3.11 o 
   3 -10  13        8.77        6.66      2.03 o 
   4 -10  13        1.69        6.15      2.83 o 
   5 -10  13        0.00        0.80      2.15 o 
  -4  -9  13       23.13       14.70      5.24 o 
  -3  -9  13        2.11        0.85      2.68 o 
  -2  -9  13      121.31      132.84      6.57 o 
  -1  -9  13        0.89        0.78      2.43 o 
   0  -9  13        8.51       12.25      6.63 o 
   1  -9  13        0.02       -1.92      1.92 o 
   2  -9  13       39.80       36.31      3.01 o 
   3  -9  13       14.55       14.34      2.34 o 
   4  -9  13        4.52        3.37      2.67 o 
   5  -9  13       10.10       10.86      2.88 o 
   6  -9  13      114.11      123.08     11.57 o 
  -5  -8  13       22.50       18.27      3.80 o 
  -4  -8  13       99.38      106.48      6.67 o 
  -3  -8  13       55.24       60.12      5.21 o 
  -2  -8  13       59.17       56.26      4.91 o 
  -1  -8  13        2.90        1.12      3.45 o 
   0  -8  13       18.94       18.05      2.50 o 
   1  -8  13      238.15      240.57      8.01 o 
   2  -8  13       54.89       58.89      3.54 o 
   3  -8  13       10.74        7.98      2.05 o 
   4  -8  13       13.55       15.12      3.23 o 
   5  -8  13        6.76        8.45      4.30 o 
   6  -8  13      117.11      122.73      5.08 o 
   7  -8  13       99.53      107.17      4.88 o 
  -6  -7  13       31.84       37.22      4.82 o 
  -5  -7  13       23.41       25.43      4.03 o 
  -4  -7  13        1.90       -1.09      2.37 o 
  -3  -7  13       73.70       60.70      4.46 o 
  -2  -7  13       47.54       52.84      4.69 o 
  -1  -7  13        0.06        1.35      1.60 o 
   0  -7  13        2.12        1.54      1.91 o 
   1  -7  13       79.21       74.54      3.20 o 
   2  -7  13        4.47        5.93      1.89 o 
   3  -7  13        9.04        7.39      1.95 o 
   4  -7  13      172.95      177.27      5.03 o 
   5  -7  13       67.37       82.07      5.01 o 
   6  -7  13        1.15       -0.74      1.67 o 
   7  -7  13       16.40       19.07      3.43 o 
   8  -7  13        0.28       -1.07      1.78 o 
  -6  -6  13        6.42        1.95      3.38 o 
  -5  -6  13        0.04       -2.29      2.29 o 
  -4  -6  13       44.41       53.08      5.58 o 
  -3  -6  13      237.13      235.13      8.53 o 
  -2  -6  13      134.34      138.94      5.24 o 
  -1  -6  13       12.76       12.88      2.29 o 
   0  -6  13       54.74       52.19      2.88 o 
   1  -6  13        0.20        1.40      1.29 o 
   2  -6  13       42.05       45.26      3.67 o 
   3  -6  13      344.94      338.44      7.26 o 
   4  -6  13      336.09      346.41      7.19 o 
   5  -6  13       39.08       32.92      2.92 o 
   6  -6  13        4.49        2.77      2.10 o 
   7  -6  13      107.77      120.85      5.93 o 
   8  -6  13        8.61        4.17      2.74 o 
   9  -6  13       72.47       65.85      7.56 o 
  -7  -5  13       25.34       23.71      5.82 o 
  -6  -5  13        2.61        3.12      5.09 o 
  -5  -5  13       22.34       30.72      4.08 o 
  -4  -5  13       40.72       39.19      3.44 o 
  -3  -5  13       34.48       35.54      3.34 o 
  -2  -5  13        5.67        3.96      1.56 o 
  -1  -5  13        0.02        0.79      1.41 o 
   0  -5  13       59.78       54.30      2.79 o 
   1  -5  13        0.13        0.42      1.24 o 
   2  -5  13       38.76       38.56      3.06 o 
   3  -5  13       33.72       36.93      2.62 o 
   4  -5  13       76.57       72.52      3.05 o 
   5  -5  13       60.95       65.47      3.57 o 
   6  -5  13        0.37        1.06      1.42 o 
   7  -5  13      222.47      209.32      5.23 o 
   8  -5  13        0.07        0.09      1.32 o 
   9  -5  13        4.32        5.56      2.09 o 
  -7  -4  13        0.46        1.98      2.80 o 
  -6  -4  13        3.27        4.33      5.12 o 
  -5  -4  13        0.54       -2.39      2.39 o 
  -4  -4  13       16.38       12.13      2.46 o 
  -3  -4  13        4.89        4.89      2.39 o 
  -2  -4  13       42.13       35.66      2.66 o 
  -1  -4  13      112.13      119.50      4.53 o 
   0  -4  13      503.44      476.78      8.01 o 
   1  -4  13       46.27       46.81      2.61 o 
   2  -4  13       17.81       17.82      1.78 o 
   3  -4  13       21.98       22.62      1.87 o 
   4  -4  13        1.70        3.28      1.03 o 
   5  -4  13      205.32      205.45      4.07 o 
   6  -4  13       47.60       39.92      2.69 o 
   7  -4  13       30.79       35.98      2.39 o 
   8  -4  13       19.62       16.70      2.13 o 
   9  -4  13        1.23       -0.15      1.46 o 
  10  -4  13       24.33       20.81      3.07 o 
  -7  -3  13        8.09        8.91      3.36 o 
  -6  -3  13        0.77        1.08      2.63 o 
  -5  -3  13       19.66       19.90      3.44 o 
  -4  -3  13       15.62       20.35      2.31 o 
  -3  -3  13      118.85      112.92      4.71 o 
  -2  -3  13       11.56        8.19      1.64 o 
  -1  -3  13      102.40      107.27      3.80 o 
   0  -3  13        3.92        7.05      1.51 o 
   1  -3  13        0.41        0.29      1.14 o 
   2  -3  13       20.75       18.49      1.78 o 
   3  -3  13        2.64        3.44      1.17 o 
   4  -3  13       26.11       22.94      1.95 o 
   5  -3  13       24.91       28.77      1.91 o 
   6  -3  13      228.42      236.03      4.83 o 
   7  -3  13        4.07        5.64      1.43 o 
   8  -3  13       30.37       35.72      2.63 o 
   9  -3  13        1.25        0.35      1.35 o 
  10  -3  13       42.51       45.40      3.92 o 
  -7  -2  13        0.95        1.33      1.96 o 
  -6  -2  13        0.27        0.99      2.03 o 
  -5  -2  13        2.71        2.68      2.51 o 
  -4  -2  13       35.45       32.20      2.60 o 
  -3  -2  13      150.52      150.13      5.33 o 
  -2  -2  13       41.92       40.70      3.49 o 
  -1  -2  13       63.11       66.54      2.56 o 
   0  -2  13       26.13       18.00      1.78 o 
   1  -2  13        4.03        1.63      1.23 o 
   2  -2  13       26.95       27.18      1.95 o 
   3  -2  13       47.31       56.92      1.94 o 
   4  -2  13        4.96        4.62      1.07 o 
   5  -2  13       19.42       18.97      1.58 o 
   6  -2  13       83.01       82.99      3.07 o 
   7  -2  13       72.51       68.57      3.29 o 
   8  -2  13       18.29       13.84      2.24 o 
   9  -2  13        0.09       -1.12      1.12 o 
  10  -2  13        1.64        4.34      2.80 o 
  11  -2  13      267.42      263.44     13.13 o 
  -7  -1  13        0.46        1.30      1.96 o 
  -6  -1  13       12.20       10.62      3.07 o 
  -5  -1  13        0.32        0.64      1.39 o 
  -4  -1  13        2.84        1.62      2.03 o 
  -3  -1  13      130.99      139.47      4.19 o 
  -2  -1  13        4.78        2.84      1.53 o 
  -1  -1  13      100.63      101.68      2.97 o 
   0  -1  13      132.74      121.59      3.52 o 
   1  -1  13       28.01       21.08      1.62 o 
   2  -1  13        4.79        5.79      1.04 o 
   3  -1  13       11.58        8.09      1.02 o 
   4  -1  13       12.67       13.16      1.45 o 
   5  -1  13      144.71      140.78      3.04 o 
   6  -1  13      129.28      143.11      4.35 o 
   7  -1  13        7.11        7.58      1.67 o 
   8  -1  13        3.76        4.71      1.67 o 
   9  -1  13       25.29       26.23      2.76 o 
  10  -1  13        1.96        2.39      2.04 o 
  11  -1  13       24.28       19.53      8.61 o 
  -7   0  13       41.37       44.41      3.89 o 
  -6   0  13       16.31       17.35      2.63 o 
  -5   0  13       15.01       11.81      1.78 o 
  -4   0  13       11.11        9.99      1.57 o 
  -3   0  13      183.77      179.25      4.18 o 
  -2   0  13       30.60       31.12      1.85 o 
  -1   0  13       96.00       88.02      2.75 o 
   0   0  13      281.91      246.88      4.63 o 
   1   0  13        0.69        0.77      1.16 o 
   2   0  13      243.36      248.22      4.05 o 
   3   0  13       87.22       79.63      2.11 o 
   4   0  13        0.06        2.09      0.87 o 
   5   0  13      405.64      407.39      6.24 o 
   6   0  13       66.62       64.52      6.61 o 
   7   0  13       32.16       28.49      2.88 o 
   8   0  13      137.14      134.80      5.41 o 
   9   0  13       35.11       34.95      2.90 o 
  10   0  13       43.61       46.89      3.45 o 
  11   0  13       23.35       19.24      3.52 o 
  -7   1  13       10.80        8.17      2.41 o 
  -6   1  13        4.41        1.91      3.23 o 
  -5   1  13       37.95       41.51      2.61 o 
  -4   1  13       51.27       47.22      3.54 o 
  -3   1  13      164.48      153.23      3.84 o 
  -2   1  13      306.71      274.75      5.88 o 
  -1   1  13      115.63       99.45      4.54 o 
   0   1  13        3.60        2.07      1.03 o 
   1   1  13       44.52       45.32      2.10 o 
   2   1  13       85.24       85.17      2.61 o 
   3   1  13      120.92       93.99      3.02 o 
   4   1  13      104.09       98.43      3.11 o 
   5   1  13      628.43      624.47     11.95 o 
   6   1  13        2.02        2.68      1.48 o 
   7   1  13        2.69        2.50      1.44 o 
   8   1  13        0.19       -0.29      1.72 o 
   9   1  13       17.79       14.42      2.39 o 
  10   1  13       61.61       62.00      3.41 o 
  11   1  13        0.00       -1.41      2.43 o 
  12   1  13        1.49        1.74      3.23 o 
  -7   2  13        7.89        5.93      2.28 o 
  -6   2  13        3.70        3.28      1.74 o 
  -5   2  13        6.04        2.39      1.87 o 
  -4   2  13      163.75      172.82      5.08 o 
  -3   2  13       54.36       44.07      2.41 o 
  -2   2  13        0.79       -0.68      0.94 o 
  -1   2  13       16.58       18.67      1.81 o 
   0   2  13      550.09      542.35      7.95 o 
   1   2  13       30.04       36.35      1.97 o 
   2   2  13      157.56      143.35      3.30 o 
   3   2  13      384.06      334.13      5.50 o 
   4   2  13        2.54        2.11      1.04 o 
   5   2  13       15.98       21.19      2.03 o 
   6   2  13       95.03       87.83      3.39 o 
   7   2  13       53.51       56.83      3.83 o 
   8   2  13        5.86        7.42      2.02 o 
   9   2  13       20.27       22.30      2.54 o 
  10   2  13       76.59       76.72      3.67 o 
  11   2  13       16.50       19.79      2.34 o 
  12   2  13       12.11       15.55      4.20 o 
  -7   3  13       19.27       24.03      3.15 o 
  -6   3  13       16.85       17.99      2.26 o 
  -5   3  13        0.04        1.15      1.11 o 
  -4   3  13        3.12        3.73      1.27 o 
  -3   3  13       32.63       28.65      2.01 o 
  -2   3  13      195.93      180.93      4.20 o 
  -1   3  13        2.97        4.95      1.61 o 
   0   3  13      317.98      272.15      5.56 o 
   1   3  13      237.38      197.96      4.01 o 
   2   3  13      122.63      109.62      2.84 o 
   3   3  13      588.40      540.54      9.91 o 
   4   3  13       41.03       43.68      3.81 o 
   5   3  13        5.22        5.12      1.34 o 
   6   3  13        0.27        0.26      1.18 o 
   7   3  13       32.99       28.86      2.25 o 
   8   3  13      105.28       99.86      4.17 o 
   9   3  13       69.06       62.14      3.42 o 
  10   3  13        0.06       -0.66      3.24 o 
  11   3  13      124.20      129.32      4.58 o 
  12   3  13        7.60        7.44      3.45 o 
  -7   4  13       89.01       93.37      4.78 o 
  -6   4  13        0.02       -0.90      2.37 o 
  -5   4  13        7.31        7.81      2.73 o 
  -4   4  13        1.09        5.11      2.95 o 
  -3   4  13        0.22        3.82      2.79 o 
  -2   4  13       15.12       16.35      2.35 o 
  -1   4  13      223.41      188.95      5.18 o 
   0   4  13      621.08      526.55      8.60 o 
   1   4  13       23.09       14.44      1.44 o 
   2   4  13       24.44       19.80      2.11 o 
   3   4  13      191.65      171.70      4.90 o 
   4   4  13       44.35       46.12      4.24 o 
   5   4  13        0.30        0.77      1.02 o 
   6   4  13        1.33        1.12      1.04 o 
   7   4  13        7.00        6.59      1.39 o 
   8   4  13      169.20      166.82      5.38 o 
   9   4  13        8.88        7.82      1.73 o 
  10   4  13       20.22       14.80      2.07 o 
  11   4  13       43.16       40.91      2.80 o 
  12   4  13       12.28       14.22      3.12 o 
  -7   5  13       54.76       68.44      7.57 o 
  -6   5  13       67.84       49.29      6.34 o 
  -5   5  13       32.05       29.91      5.08 o 
  -4   5  13        0.51        3.20      3.17 o 
  -3   5  13        0.11        1.73      2.32 o 
  -2   5  13        2.91        1.63      2.45 o 
  -1   5  13       93.85       88.43      3.69 o 
   0   5  13        1.25        6.08      2.19 o 
   1   5  13       50.45       46.11      2.40 o 
   2   5  13      414.45      385.10      6.33 o 
   3   5  13      198.78      188.52      6.45 o 
   4   5  13      108.44      119.06      4.13 o 
   5   5  13      249.11      220.83      5.44 o 
   6   5  13        4.68        5.20      1.28 o 
   7   5  13       73.60       66.89      2.99 o 
   8   5  13       76.69       73.98      6.53 o 
   9   5  13       68.02       68.66      7.02 o 
  10   5  13       56.40       54.82      4.86 o 
  11   5  13       10.50       12.15      3.43 o 
  12   5  13        8.62       10.57      2.67 o 
  -7   6  13       14.72       21.53      5.25 o 
  -6   6  13      140.62      133.32      8.97 o 
  -5   6  13        3.47       -0.40      3.53 o 
  -4   6  13       54.71       62.06      6.69 o 
  -3   6  13       34.85       34.12      4.09 o 
  -2   6  13      210.50      177.25      5.07 o 
  -1   6  13      198.40      176.20      5.10 o 
   0   6  13      222.46      212.25      5.52 o 
   1   6  13       74.41       81.17      2.90 o 
   2   6  13      375.63      346.83      6.55 o 
   3   6  13        1.77        2.15      1.60 o 
   4   6  13      202.81      200.04      6.77 o 
   5   6  13      147.10      129.18      7.84 o 
   6   6  13      170.02      161.60      5.41 o 
   7   6  13       55.02       47.68      2.87 o 
   8   6  13        0.87        0.62      1.67 o 
   9   6  13        5.48        5.46      1.41 o 
  10   6  13       43.43       43.92      2.90 o 
  11   6  13        0.00       -0.09      1.30 o 
  12   6  13       12.72       12.65      2.73 o 
  -6   7  13       26.92       37.29      6.01 o 
  -5   7  13        5.91        9.35      4.24 o 
  -4   7  13       13.68       17.53      4.10 o 
  -3   7  13       23.87       25.39      2.35 o 
  -2   7  13       21.72       19.17      2.22 o 
  -1   7  13      231.75      204.95      5.54 o 
   0   7  13       14.47       15.41      2.76 o 
   1   7  13      117.09      112.64      3.32 o 
   2   7  13      188.44      162.43      6.26 o 
   3   7  13      258.47      259.11      6.50 o 
   4   7  13       66.20       68.37      4.30 o 
   5   7  13        2.22        2.52      1.86 o 
   6   7  13       18.80       19.22      2.77 o 
   7   7  13      215.84      223.86      5.58 o 
   8   7  13       23.85       25.69      2.22 o 
   9   7  13        4.83        8.11      1.90 o 
  10   7  13       68.63       71.68      3.42 o 
  11   7  13       23.44       20.66      2.32 o 
  12   7  13        2.93        8.16      2.33 o 
  -6   8  13        8.99       12.00      4.59 o 
  -5   8  13        9.51       13.20      4.34 o 
  -4   8  13       63.21       60.99      6.38 o 
  -3   8  13        1.42        1.66      2.35 o 
  -2   8  13      100.93       98.46      4.01 o 
  -1   8  13        1.94        2.89      1.61 o 
   0   8  13        0.36        2.82      1.57 o 
   1   8  13        1.33        4.05      1.29 o 
   2   8  13        1.57        3.30      1.62 o 
   3   8  13       49.52       52.10      3.28 o 
   4   8  13       53.85       48.50      5.26 o 
   5   8  13       76.79       69.14      4.36 o 
   6   8  13       19.21       25.01      2.97 o 
   7   8  13        4.99        5.15      1.98 o 
   8   8  13       41.60       34.20      2.38 o 
   9   8  13        5.22        3.35      1.32 o 
  10   8  13       26.55       30.60      2.57 o 
  11   8  13       62.27       68.00      3.37 o 
  12   8  13       22.35       19.27      5.35 o 
  -5   9  13        8.77        9.13      4.01 o 
  -4   9  13       58.44       56.47      6.10 o 
  -3   9  13       39.29       43.08      6.63 o 
  -2   9  13      139.60      141.73      4.79 o 
  -1   9  13       51.97       58.74      3.40 o 
   0   9  13       16.02       12.77      1.97 o 
   1   9  13      296.81      282.85      7.13 o 
   2   9  13        1.96        0.81      1.44 o 
   3   9  13        0.81        2.78      1.70 o 
   4   9  13        6.79        5.99      6.33 o 
   5   9  13      155.36      134.16      5.74 o 
   6   9  13       24.35       27.74      3.61 o 
   7   9  13       41.20       40.63      3.67 o 
   8   9  13       18.21       16.55      2.70 o 
   9   9  13       69.99       68.09      5.11 o 
  10   9  13       56.78       52.59      2.96 o 
  11   9  13       11.83       14.95      3.45 o 
  12   9  13        2.11        1.47      2.25 o 
  -5  10  13        4.95        1.72      3.54 o 
  -4  10  13       68.44       84.38      6.82 o 
  -3  10  13        5.34        9.36      2.51 o 
  -2  10  13        1.65        5.48      3.04 o 
  -1  10  13       78.30       76.65      3.81 o 
   0  10  13        0.79        2.52      2.35 o 
   1  10  13      264.86      262.60      8.64 o 
   2  10  13       11.31       18.14      3.75 o 
   3  10  13       16.98       15.26      2.38 o 
   4  10  13       30.31       24.76      3.23 o 
   5  10  13      177.18      195.63      7.10 o
[truncated: 102,052 more chars]
